# Supplementary material for: Influence of Depth of Interaction upon the Performance of Scintillator Detectors
Source: PLoS One. 2014 May 29;9(5):e98177. doi: 10.1371/journal.pone.0098177 (PMC4038557; doi:10.1371/journal.pone.0098177)
Supplement: File S1 — Supporting Information. (ZIP) [file pone.0098177.s004.zip]

Archive with 18 entries (18 files):
- supporting information/notebooks/Generate Additional Images.ipynb
- supporting information/notebooks/Generate Images.ipynb
- supporting information/notebooks/Generate Additional Tables.ipynb
- supporting information/notebooks/Generate Tables.ipynb
- supporting information/supporting_figures/extended-ctrdoi.eps
- supporting information/supporting_figures/lyso20mm-ctrdoi.eps
- supporting information/supporting_figures/threshold-ctrdoi.eps
- supporting information/csv/alldata.csv
- supporting information/csv/referencedata.csv
- supporting information/csv/standarddata.csv
- supporting information/doipaper_supporting_information.log
- supporting information/doipaper_supporting_information.aux
- supporting information/doipaper_supporting_information.out
- supporting information/doipaper_supporting_information.dvi
- supporting information/doipaper_supporting_information.pdf
- supporting information/doipaper_supporting_information.tex
- supporting information/supporting_information.tex
- supporting information/supporting_tables.tex
