# Supplementary material for: Influence of Depth of Interaction upon the Performance of Scintillator Detectors
Source: PLoS One. 2014 May 29;9(5):e98177. doi: 10.1371/journal.pone.0098177 (PMC4038557; doi:10.1371/journal.pone.0098177)
Supplement: File S1 — Supporting Information. (ZIP) [file pone.0098177.s004.zip › supporting information/csv/alldata.csv]

	Unnamed: 0	LPloc	LPlocerr	LPscale	LPscaleerr	RPloc	RPlocerr	RPscale	RPscaleerr	RSPloc	RSPlocerr	RSPscale	RSPscaleerr	SampleA	SampleB	amplitude	amplitudeerr	chisquared	ctime	length	location	locationerr	mtime	numofsamples	scale	scaleerr	totalevents	uniquename	configuration	specialkey	DOI	TimeResolution	TimeResolutionerr	CTR	CTRerr	ERright	ERrighterr	ERleft	ERlefterr
0	0	0.603233365641658	0.00038284779456608775	0.027712906679656108	0.0002227184706839287	0.4637336317023169	0.00033152369574522924	0.03248951374148674	0.0001859806856165988	0.6946539293790707	0.6946539293790707	0.07952866440401428	0.07952866440401428	23972	20A	9337.52757850909	0.0	1.0166473626517276	1397213974.0	20	246.84881142204108	4.622423803526356	1397213974.0	489	81.67926329835446	4.777784700805132	29515	Run_23972vs20A_12mm	wrapped	normal	22.0	70.98832335646415	5.526705477030033	236.39111677702562	18.40392923851001	16.499300380766194	0.0951811350024017	10.819012831156824	0.08721914038433098
1	1	0.6252825777453292	0.00017992858396123577	0.025168247063291887	0.00010595587043421464	0.5058687897013943	0.00015740003003115812	0.028112308537158414	9.014605550570364e-05	0.7233125907299711	0.7233125907299711	0.06112147409741405	0.06112147409741405	23972	30B	75167.52025343491	0.0	1.8354900793840283	1397213977.0	30	324.22534092648306	1.5156989379769812	1397213977.0	3304	80.89049746402586	1.184867263454505	69248	Run_23972vs30B_19mm	wrapped	normal	15.0	70.07933061878926	1.4841921838752252	233.36417096056823	4.9423599723045	13.087284282568104	0.042163309457688335	9.479109756707937	0.03999924169025792
2	2	0.6253832454034018	0.00018275546693384008	0.026883165899210887	0.00010403412577555092	0.5128774351996948	0.00016040199279909514	0.02672217084484291	9.050747856318996e-05	0.7607987608560776	0.7607987608560776	0.12983153637266998	0.12983153637266998	23972	30B	80034.44219191959	0.0	1.281168027737428	1397213980.0	30	236.38940961695468	1.4388068416859223	1397213980.0	3433	81.53413840634163	1.2014606590634611	65796	Run_23972vs30B_29mm	wrapped	normal	5.0	70.82129429532104	1.4962142552696007	235.83491000341905	4.982393470047771	12.270126938827453	0.04173548128282906	10.123369335199214	0.0392875760056976
3	3	0.6043824020442647	0.0002184607749989536	0.02704860546398546	0.0001287248670649485	0.4721385275413531	0.0002313187071731224	0.03711916597356742	0.00012376657556929603	0.7246860174677984	0.7246860174677984	0.12144593577409506	0.12144593577409506	23972	20B	49855.3352635592	0.0	1.6576261963480872	1397213998.0	20	121.8939091147232	1.833144039947194	1397213998.0	2199	78.74462051849297	1.6209472088463188	48938	Run_23972vs20B_34mm	wrapped	normal	0.0	67.5910886182599	1.9807620009064437	225.0783250988055	6.5959374630184575	18.514827909292958	0.06239695110630835	10.53959639662381	0.05030262401192657
4	4	0.6041326869564897	0.00023131034214486616	0.0276306910566752	0.00012850637684571367	0.46518617234957704	0.0002027164378534277	0.029848903068915106	0.00011215427599730469	0.6868791611188745	0.6868791611188745	0.07990233592986969	0.07990233592986969	23972	20A	45504.2850071779	0.0	1.341756402451803	1397213983.0	20	234.17936726788125	2.0192119389397583	1397213983.0	2040	79.34014171343739	1.8465259361033772	52798	Run_23972vs20A_25mm	wrapped	normal	9.0	68.28395190019634	2.2255880817184917	227.38555982765382	7.411208312122577	15.110975111803318	0.05715856201291618	10.770858595035188	0.0502631813744023
7	7	0.6226615932476915	0.00018092603437992483	0.026215062335533574	0.00010625955972194834	0.4370310137516419	0.00014553691416174794	0.02388986336655652	8.666296463518171e-05	0.7150643430310066	0.7150643430310066	0.03651192222291955	0.03651192222291955	23972	30A	83236.47237737113	0.0	1.8513891085073777	1397213989.0	30	285.7437345191652	1.6045017784845141	1397213989.0	3620	84.25285267900267	1.3250336942597152	66200	Run_23972vs30A_26.5mm	wrapped	normal	7.5	73.93499296374976	1.605776805287633	246.2035265692867	5.347236761607817	12.873372016616804	0.04689585582546274	9.9149317172712	0.0402920968378493
8	8	0.6217704230444406	0.0001896355899181538	0.026663550292076618	0.00010586293276033843	0.4352715568046344	0.00014493494718199857	0.024001206083848814	8.824043377570171e-05	0.652709315918109	0.652709315918109	0.06490654732276238	0.06490654732276238	23972	30A	76248.82658196187	0.0	1.3844868564894228	1397213993.0	30	327.8786423907786	1.634768761281479	1397213993.0	3364	87.89513947602613	1.5669717639547267	67624	Run_23972vs30A_21.5mm	wrapped	normal	12.5	78.06020460843084	1.8387371994583916	259.9404813460747	6.122994874196444	12.985649864742586	0.047937147073352476	10.099010601112553	0.040214474638363695
9	9	0.6200511025014366	0.00031504218756692686	0.02910169103692648	0.000186983743635705	0.5049072814808161	0.000319838966102471	0.037940029824904575	0.00016891512304522104	0.7087588521838329	0.7087588521838329	0.08788983146450756	0.08788983146450756	23972	30B	16987.199558656135	0.0	1.3442965191491083	1397213996.0	30	337.21762720783937	3.3477090419502096	1397213996.0	835	80.17905399458225	3.5500492860208004	34753	Run_23972vs30B_4mm	wrapped	normal	30.0	69.25691806214117	4.151099556506568	230.6255371469301	13.823161523166872	17.696074807161416	0.07957925154552836	11.05303774406289	0.07123951316175578
10	10	0.62072031123668	0.0001868188900296307	0.02563823660373269	0.00011154641113821542	0.4379814862487826	0.00015672401518665842	0.02567786364557349	9.311122413239492e-05	0.6559044123194165	0.6559044123194165	0.0498884155540082	0.0498884155540082	23972	30A	74780.92629683179	0.0	1.287938912996886	1397214010.0	30	358.35340806718324	1.6058944131594204	1397214010.0	3251	85.58415912226285	1.355432650332061	67236	Run_23972vs30A_16.5mm	wrapped	normal	17.5	75.44858045493505	1.6280920883869483	251.24377291493374	5.421546654328538	13.806832202714746	0.05030852242080912	9.72709384706575	0.04242161581213875
11	11	0.6185119550540611	0.00019562433399759568	0.027468930328655012	0.00011499336075012906	0.4469765922276751	0.00015979159075601198	0.025419615116836904	9.473381422061376e-05	0.7081694176459156	0.7081694176459156	0.15883983809695842	0.15883983809695842	23972	30A	72764.52891720078	0.0	1.9034693684919612	1397214003.0	30	366.22393883431283	1.522198945352767	1397214003.0	3165	78.68805601577665	1.2815964848941763	61467	Run_23972vs30A_06.5mm	wrapped	normal	27.5	67.5251816698186	1.6088467732879224	224.85885496049593	5.357459755048781	13.392914671840035	0.05014182454319557	10.45886508666245	0.04390879736484809
12	12	0.5963291054006221	0.00040872230765958686	0.02770463267683433	0.0002275875780205809	0.4724000495349158	0.000363769452672376	0.03268684970663645	0.0002083461788803305	0.7088720684890717	0.7088720684890717	0.0647069059516094	0.0647069059516094	23972	20A	6582.580318584593	0.0	1.3114647781877626	1397214006.0	20	109.51536141733564	5.245719090568051	1397214006.0	371	73.71771611655078	5.8481538862554725	25966	Run_23972vs20A_35mm	wrapped	normal	-1.0	61.661508815795045	7.022231232018613	205.3328243565975	23.38403000262198	16.294987931291338	0.10461956287337791	10.94100713231375	0.09019030501866987
13	13	0.6016633098179394	0.00019778932779402245	0.02736345917156289	0.00011515525626542642	0.484260544312218	0.00018162360784065458	0.030351843885844783	0.00010359865956981855	0.6873830938058815	0.6873830938058815	0.06654280494465753	0.06654280494465753	23972	20B	69373.65459428536	0.0	1.4089648306228542	1397214007.0	20	154.09225723685898	1.4788729230013635	1397214007.0	2997	76.76648162339791	1.3681499663104344	57932	Run_23972vs20B_32mm	wrapped	normal	2.0	65.27582018508453	1.7239190896828842	217.36848121633147	5.740650568644004	14.760358486914015	0.050684139647924564	10.710466351775738	0.045210796477235894
15	15	0.6199011911734112	0.00018264159709618807	0.02544600737145434	0.00010516644864328381	0.4939394645238765	0.00014866144977328328	0.024439619913487132	9.135419093136156e-05	0.7179032339405114	0.7179032339405114	0.04212375445342434	0.04212375445342434	23972	30B	77577.57878626075	0.0	2.3687008680995585	1397214022.0	30	364.6251769452587	1.4035825144084555	1397214022.0	3403	76.2001354607898	1.2513854885044715	66064	Run_23972vs30B_9mm	wrapped	normal	25.0	64.60882791262131	1.602892198340928	215.14739694902897	5.337631020475291	11.652299326141419	0.04369672607673734	9.66691921439	0.04005404750390657
16	16	0.6251687855876098	0.00019161074258202727	0.027866444000108046	0.00010626688834011702	0.4864375525837605	0.00015176611131632794	0.025173060334860862	8.95195300797231e-05	0.7164255038205729	0.7164255038205729	0.06465850440619526	0.06465850440619526	23972	30B	77602.39357799987	0.0	1.9817066630999616	1397214013.0	30	361.96535156636634	1.4854586060827577	1397214013.0	3420	80.6225082525078	1.3122751173857907	68391	Run_23972vs30B_14mm	wrapped	normal	20.0	69.76982755407732	1.6231949487095352	232.3335257550775	5.405239179202752	12.187084811547185	0.043505747300176374	10.497241246389425	0.04015963754266472
17	17	0.6054917379226266	0.0003231686024598038	0.028473941351777412	0.00018761343451657883	0.4512519500801054	0.00024028765872749776	0.02597994817694806	0.00013986201869849022	0.7025262504307243	0.7025262504307243	0.1277271499251008	0.1277271499251008	23972	20B	14890.330969744975	0.0	1.0534692109860393	1397214016.0	20	270.8449949739243	4.062137868841869	1397214016.0	732	87.38087765383939	4.508799492783839	38493	Run_23972vs20B_20mm	wrapped	normal	14.0	77.48069294705132	5.111580502345521	258.0107075136809	17.021563072810583	13.558451757571714	0.07334757895483736	11.074656792757864	0.0732093921724473
18	18	0.6066426294109575	0.00028275283356156514	0.02966425839597147	0.00015536261975403518	0.4520377333286677	0.00021178851708174886	0.025558594774671664	0.0001241280371531445	0.6820450144622081	0.6820450144622081	0.049601058516109325	0.049601058516109325	23972	20B	26846.04253500885	0.0	1.020671989848583	1397214018.0	20	257.1138167450921	2.6524935182786793	1397214018.0	1258	80.36791933815121	2.682481414937455	45455	Run_23972vs20B_22mm	wrapped	normal	12.0	69.4754809896526	3.157059116091093	231.35335169554315	10.51300685658334	13.315368664276628	0.0649677252403755	11.515730206818034	0.06055047310900422
19	19	0.6063499654833989	0.0002304504202157941	0.028070482736023285	0.00013227729828053266	0.4621988566367791	0.00018773748084401388	0.025630097642520302	0.00010488788698158584	0.6821805437170109	0.6821805437170109	0.06500229999570943	0.06500229999570943	23972	20B	46154.38367333248	0.0	1.1686989528297618	1397214001.0	20	232.75027141350984	1.8970665847593218	1397214001.0	2055	77.5791057841779	1.7022288147699802	53078	Run_23972vs20B_26mm	wrapped	normal	8.0	66.22958292389184	2.085154736767144	220.54451113655983	6.943565273434589	13.059071670436559	0.05370517031099486	10.902282610114987	0.05154194542058038
21	21	0.6035818029574239	0.0002059309193435428	0.026745858466655704	0.00011696865508188213	0.4715085428024179	0.00017593416640714548	0.028640210488509843	0.00010047315336192095	0.6890783112470134	0.6890783112470134	0.07521397670554009	0.07521397670554009	23972	20A	64795.05681094255	0.0	1.3999637230818855	1397214025.0	20	189.76574030112653	1.6642532659934908	1397214025.0	2816	81.60525171054387	1.5186901152641918	57469	Run_23972vs20A_30mm	wrapped	normal	4.0	70.9031530098713	1.838447420375521	236.10749952287145	6.122029909850485	14.304660377851125	0.05046544998919895	10.435453219489652	0.04577642387985895
22	22	0.6285261734895009	0.00022266483708958184	0.02630824611273857	0.0001277204217855296	0.4919602273035452	0.00024588988727089424	0.03843369666531077	0.00012498239006324255	0.7325246781412892	0.7325246781412892	0.06984862306876287	0.06984862306876287	23972	30B	45899.37444095563	0.0	1.2456972849344663	1397214028.0	30	141.28734440050542	2.002339764836287	1397214028.0	2039	82.18966583317994	1.9381842959257265	48910	Run_23972vs30B_34mm	wrapped	normal	0.0	71.57500380558696	2.296078748359003	238.3447626726046	7.6459422320354795	18.398104282312296	0.060531287417869034	9.857333267686785	0.04798230746864579
23	23	0.6231147713787116	0.0001804825241910896	0.02633513944334356	0.00010931826338850931	0.4486995493095953	0.00017517310828016726	0.0320667877031566	9.448564812022284e-05	0.6590586986080832	0.6590586986080832	0.08171576437824885	0.08171576437824885	23972	30A	85069.18342936017	0.0	1.3220042041336737	1397214031.0	30	217.40152742023758	1.5087534893004582	1397214031.0	3689	84.47006220743656	1.4003769597476252	62912	Run_23972vs30A_31.5mm	wrapped	normal	2.5	74.18241981310803	1.6850174128592903	247.02745797764973	5.6111079848214365	16.830256495049007	0.0500241926378884	9.953102740904296	0.041416201523588644
24	24	0.6055557718731799	0.0002441357839975757	0.02877658320482393	0.0001421561836049691	0.4569514770251213	0.00019839972342463303	0.025537916616671527	0.00011382186930294417	0.721284783998009	0.721284783998009	0.14078312933981812	0.14078312933981812	23972	20B	38053.12281652275	0.0	1.2245265313797025	1397214035.0	20	246.40306631481286	2.1899820182564937	1397214035.0	1736	80.02819217062466	1.915039282479832	49977	Run_23972vs20B_24mm	wrapped	normal	10.0	69.08220857860894	2.2942609450920006	230.04375456676777	7.639888947156362	13.161527351613111	0.05893828954914786	11.191182810086902	0.05546819268255184
25	25	0.6069492372421667	0.00035526547329455015	0.02858752015637047	0.00019809838782564973	0.4550887118068944	0.0002698922127177862	0.031205585296972337	0.00015812587999440277	0.6753318817919256	0.6753318817919256	0.07067242133889508	0.07067242133889508	23972	20B	13376.995871310439	0.0	1.030368370100566	1397214038.0	20	264.2493085413137	3.906426443304484	1397214038.0	702	80.81791287817187	4.5599026989089175	36517	Run_23972vs20B_18mm	wrapped	normal	16.0	69.99553587182383	5.296475972270699	233.08513445317337	17.63726498766143	16.148313827118866	0.08238573718401261	11.092131901203958	0.07713710247647813
26	26	0.6199935021262509	0.0001936277476179223	0.026448288308275083	0.00011192016486213406	0.43529386822459465	0.0001535027008853275	0.024269147465279788	9.149985267424549e-05	0.6578597526124264	0.6578597526124264	0.04517917473955841	0.04517917473955841	23972	30A	69550.1241728909	0.0	1.8426255315984528	1397214040.0	30	372.5442860087443	1.670705973399592	1397214040.0	3071	84.38154561841868	1.398950186332507	65353	Run_23972vs30A_11.5mm	wrapped	normal	22.5	74.08161202993138	1.6841893032926718	246.6917680596715	5.608350379964597	13.129944263594531	0.04971875152706322	10.046188992687929	0.04262767611453397
27	27	0.6040045728911709	0.00027493619772681906	0.029118848742003024	0.00015977996382632084	0.4643616397114525	0.0002551968201427492	0.03295756194871948	0.00013779080731560192	0.6894070931748971	0.6894070931748971	0.06482936008835304	0.06482936008835304	23972	20A	27104.505768598214	0.0	1.189469462873587	1397214043.0	20	249.70646108516274	2.6135624158754047	1397214043.0	1255	80.88200481789006	2.9160034786938924	42839	Run_23972vs20A_20mm	wrapped	normal	14.0	70.06952763763425	3.4149983983673184	233.33152703332206	11.37194466656317	16.71435617237101	0.07048143950989227	11.353372451995144	0.06251182783916864
28	28	0.6071457860197267	0.00021477641069789	0.026893481954626958	0.00012278551176904385	0.4695804134262283	0.00017631515615205672	0.024577064364646	0.0001003904518622688	0.688130826533089	0.688130826533089	0.06425345451906106	0.06425345451906106	23972	20B	50932.80647855132	0.0	1.6497649041586917	1397214045.0	20	214.55499965812882	1.7286449400085717	1397214045.0	2267	77.38634292685927	1.450179319398491	55897	Run_23972vs20B_28mm	wrapped	normal	6.0	66.00368225783666	1.8070883484756004	219.79226191859607	6.017604200423749	12.325681592303933	0.05055922857353414	10.431456737655543	0.047768845447602924
29	29	0.623743081271042	0.00017796571298816274	0.025154682901567086	0.00010490619652115627	0.5103631553720158	0.00016148922765350936	0.02730833378345262	9.084724768355252e-05	0.731583329635391	0.731583329635391	0.05311404175120448	0.05311404175120448	23972	30B	75361.15307955684	0.0	1.3764495237275387	1397214048.0	30	289.54083569115363	1.5881666344230372	1397214048.0	3281	81.72408954065241	1.5155573759155845	68443	Run_23972vs30B_24mm	wrapped	normal	10.0	71.03989591242778	1.8338976503074402	236.56285338838453	6.106879175523776	12.601051894734253	0.04210939757442778	9.497384421880037	0.03970089599693627
30	30	0.6067721220488018	0.00039424350257625553	0.029646025241422437	0.00022533044523523403	0.4549395890792449	0.000301654727128947	0.028937117919975424	0.00017433804462740454	0.7596662715924017	0.7596662715924017	0.16733482139067188	0.16733482139067188	23972	20B	8238.982587096414	0.0	1.1009781755820411	1397214020.0	20	258.3585367028745	5.53371813652119	1397214020.0	462	82.29842369639059	6.034245737401387	31861	Run_23972vs20B_16mm	wrapped	normal	18.0	71.69986431584529	6.949099728301537	238.7605481717648	23.140502095244116	14.97933227562479	0.09079120426473705	11.506195968234447	0.0877740644307013
31	31	0.6059197137346777	0.00021094122102994795	0.02778597784964791	0.00011980886177963469	0.47728454130781606	0.00018616684105305493	0.030091699964225112	0.00010878921809291476	0.6771670456404666	0.6771670456404666	0.0679654333931319	0.0679654333931319	23972	20B	62597.015172608095	0.0	1.361254060272069	1397214051.0	20	191.48630977844303	1.5809382161903445	1397214051.0	2744	77.0719156765644	1.3630148778405229	57505	Run_23972vs20B_30mm	wrapped	normal	4.0	65.63474831257795	1.7148061086440742	218.5637118808846	5.710304341784767	14.847736995958227	0.053989897431388996	10.799446915598157	0.04671708239233464
32	0	0.6067818491397255	0.00018903729068838	0.027040602535517783	0.00010951815126099424	0.3665533398943009	0.00013861663371762218	0.02132486241394131	8.704734108692701e-05	0.5782726352754922	0.5782726352754922	0.05470287425941349	0.05470287425941349	23972	30A	79533.98825052008	0.0	2.1287787116250163	1397215513.0	30	272.8069897539861	1.6456954543981763	1397215513.0	3491	89.7504630971684	1.3785835495876366	64932	Run_23972vs30A_26,5mm_unwrapped	unwrapped	normal	7.5	80.14353140557377	1.6240516025140406	266.8779595805606	5.408091836371756	13.7006120307929	0.05616489760833253	10.494812766965355	0.04263099559522625
33	1	0.6107026694724406	0.00019512575284022675	0.02817498838354275	0.00011213509625036294	0.3645289903283864	0.0001570846503344236	0.02639844197643961	9.225677043640114e-05	0.5710677472070875	0.5710677472070875	0.0576111987051302	0.0576111987051302	23972	30A	80237.32375943415	0.0	2.456808434776877	1397215482.0	30	376.00559239583504	1.6501789574786236	1397215482.0	3533	84.83327102243409	1.3281684793631694	61648	Run_23972vs30A_6.5mm_unwrapped	unwrapped	normal	27.5	74.59573628811339	1.6046071938290136	248.40380183941758	5.343341955450615	17.05442708370351	0.060052872846528285	10.864877617214589	0.04338080909257038
34	2	0.6080906926103918	0.00044924711034894846	0.028308601744181688	0.0002541402371377804	0.3694155046274228	0.000338352516806006	0.02763851804158654	0.00019215387797623384	0.5827168071437249	0.5827168071437249	0.05591430469381056	0.05591430469381056	23972	30B	3898.495381866927	0.0	0.8427373668268728	1397215490.0	30	374.1051025238929	7.734314616019748	1397215490.0	276	87.2888666769648	9.201248475270852	27009	Run_23972vs30B_04mm_unwrapped	unwrapped	normal	30.0	77.37691028820507	10.393048581172552	257.6651112597229	34.6088517753046	17.619376873090935	0.1235552879741863	10.963291811187407	0.09875556399408193
35	3	0.609984072945925	0.0001928970325763297	0.02797920772538861	0.00011313989536655816	0.35814891709997937	0.00014410625993347144	0.023731583819065316	8.98235792364172e-05	0.5669416678808906	0.5669416678808906	0.060989496277999475	0.060989496277999475	23972	30A	80307.7060006988	0.0	1.9284102592400136	1397215492.0	30	342.76371046575167	1.6678395405055908	1397215492.0	3509	87.54142691681982	1.434864306961714	66401	Run_23972vs30A_16.5mm_unwrapped	unwrapped	normal	17.5	77.66171145830425	1.6989986926446614	258.6134991561532	5.6576656465067225	15.604648576473958	0.05939608389383821	10.80209092592675	0.04381392633093624
36	4	0.6060185730839016	0.00021351892466807325	0.02874223328409322	0.00011830479688590242	0.36122778054970667	0.00014223282308445045	0.02181105819154273	9.134831661092067e-05	0.5686599861669763	0.5686599861669763	0.0465997664820637	0.0465997664820637	23972	30B	68276.4675642446	0.0	1.7963007024767057	1397215495.0	30	362.18041505306235	1.72285580743427	1397215495.0	3020	87.88204157180617	1.3842706187321074	62185	Run_23972vs30B_14mm_unwrapped	unwrapped	normal	20.0	78.04545618310311	1.6424454341273058	259.89136908973336	5.469343295643928	14.219571363785255	0.059816526470728146	11.169287937759016	0.04614159560299215
37	5	0.6041176202756401	0.00021887858436723547	0.02656600127573409	0.0001246825015452365	0.36457438486026056	0.0001682942644111027	0.025451778329122456	0.000104478150402616	0.6333770165130647	0.6333770165130647	0.039636591518912884	0.039636591518912884	23972	30B	53697.31372292442	0.0	1.5077697842177158	1397215498.0	30	376.6076074503012	1.8746073322491883	1397215498.0	2401	84.05015356027774	1.708755492578964	56393	Run_23972vs30B_09mm_unwrapped	unwrapped	normal	25.0	73.70392332505962	2.024250011401252	245.43406467244853	6.740752537966169	16.44079794252623	0.06791395953736101	10.356084792860083	0.048748936897519746
38	6	0.6065380821247349	0.0002004123948601844	0.027107623675136076	0.0001146375550019532	0.3612973998582816	0.00015583160475842218	0.024618785187003053	9.141018467119164e-05	0.5750616165354799	0.5750616165354799	0.054956402926034535	0.054956402926034535	23972	30B	71037.73645861409	0.0	2.149662871113477	1397215500.0	30	333.3473483043341	1.689145631323273	1397215500.0	3140	86.89655595431957	1.4953603825618873	64975	Run_23972vs30B_19mm_unwrapped	unwrapped	normal	15.0	76.93407201443449	1.7687504234589573	256.19045980806686	5.889938910118328	16.046957198732592	0.05998340999323722	10.52505285922295	0.04464587455665707
40	8	0.6069873907114979	0.00019334266135227337	0.027880242571682225	0.00011129750934169044	0.3624870823204964	0.0001403387948013161	0.02209210374188489	8.977060134761973e-05	0.5763862787956889	0.5763862787956889	0.04459798935549671	0.04459798935549671	23972	30A	79987.74416988656	0.0	1.836982202916948	1397215504.0	30	315.3440374625015	1.6177229798183144	1397215504.0	3473	88.9143990771772	1.3332259218189022	66478	Run_23972vs30A_21.5mm_unwrapped	unwrapped	normal	12.5	79.20612579375113	1.5811676920945035	263.75639889319126	5.265288414674696	14.35276092573661	0.05858613091760512	10.817023921921795	0.04331864154917157
41	9	0.6105967020521726	0.0002061308806351719	0.028434346146634863	0.00011449973410770468	0.35640451883948804	0.0001471837480819725	0.02387031316637825	9.040171837806014e-05	0.5616643800168307	0.5616643800168307	0.05699809690331197	0.05699809690331197	23972	30A	78737.93038433761	0.0	2.4075561068445164	1397215507.0	30	372.905196045164	1.6381552119315237	1397215507.0	3474	85.16817597415749	1.3609877860436603	65337	Run_23972vs30A_11.5mm_unwrapped	unwrapped	normal	22.5	74.97638427375021	1.63720312863255	249.67135963158822	5.451886418346391	15.772692133608393	0.06008846800547773	10.96679444062956	0.04431612601513273
42	10	0.6046553662907909	0.000197306606972374	0.02762022891691637	0.00011510481962734043	0.3667942104680524	0.00015274283270204274	0.02376342281179566	9.364366599516348e-05	0.5953335968132459	0.5953335968132459	0.09579820873527048	0.09579820873527048	23972	30B	78922.77165927363	0.0	1.5873094755138828	1397215510.0	30	296.17059639243433	1.660728851649854	1397215510.0	3445	87.2112457369981	1.4774639449048859	65020	Run_23972vs30B_24mm_unwrapped	unwrapped	normal	10.0	77.28933550625901	1.7471559135701877	257.3734872358425	5.8180291921887255	15.257291179805335	0.060458629504245395	10.757473219555667	0.04496802200295492
43	11	0.6042129166918407	0.00020044998640689657	0.027659589803181457	0.0001119217988162933	0.3720832437908919	0.00015592870121152214	0.025231122827785717	9.02855870259347e-05	0.578013914766896	0.578013914766896	0.0591086048021787	0.0591086048021787	23972	30B	82013.85091135225	0.0	1.8212016293722004	1397215516.0	30	250.64882552889046	1.6355144212431698	1397215516.0	3575	88.46332169783743	1.4221939464075897	62887	Run_23972vs30B_29mm_unwrapped	unwrapped	normal	5.0	78.69942366888766	1.6790389055012873	262.0690808173959	5.591199555319287	15.969355043794602	0.05753435452674568	10.780692068473941	0.043769375780324
44	12	0.6088450800798667	0.0001929912283787349	0.027284361577157717	0.00011311470498480662	0.373950533789314	0.00016403312957040538	0.028747278848521424	9.544124058557686e-05	0.5660531919472572	0.5660531919472572	0.07679534785577535	0.07679534785577535	23972	30A	86623.06749132031	0.0	1.4213700401171343	1397215485.0	30	221.54878370132855	1.6551257488551856	1397215485.0	3715	92.4362802788327	1.439694403152103	61254	Run_23972vs30A_31,5mm_unwrapped	unwrapped	normal	2.5	83.14027851641414	1.6728007408071381	276.8571274596591	5.5704264668877705	18.103956424998838	0.060627651624210264	10.553533832576534	0.04388023063231455
45	13	0.6030253149922323	0.00019606023072838103	0.025430690034468455	0.00011856190256089297	0.3888234549682625	0.00021776139213270726	0.04069922440169322	0.000112192028319079	0.5820743397832929	0.5820743397832929	0.060057502142714575	0.060057502142714575	23972	30B	75089.75090578735	0.0	1.9191549402266703	1397215488.0	30	148.72223539756453	1.6914849655289346	1397215488.0	3290	87.8305371066119	1.476559323378399	53742	Run_23972vs30B_34mm_unwrapped	unwrapped	normal	0.0	77.98745571203057	1.7417417474976262	259.69822752106177	5.800000019167095	24.650435111691237	0.06933995166542936	9.93146946607783	0.04641453741523539
46	0	0.6389789359010649	0.00021093807827558052	0.02704689339304049	0.00011711424004615283	0.4765471996532464	0.00015957169967617763	0.027035602292329302	9.176905741288218e-05	0.7016780268980772	0.7016780268980772	0.05261348932082559	0.05261348932082559	23972	30B	53048.4106138676	0.0	1.3201383644317537	1397141938.0	30	-44.32358813502339	1.858658959972488	1397141938.0	2360	83.75731783478922	1.556381493609451	75250	Run_23972vs30B_28mm	wrapped	extended	6.0	73.36980503502718	1.8600991734325334	244.32145076664054	6.194130247530336	13.36044854418688	0.045570543834202976	9.96831512932259	0.04328850203791664
47	1	0.6377996978426693	0.00023029544616706417	0.02588529754020339	0.00013161808705566816	0.4819724502801605	0.00018827221741692075	0.028545267654668912	0.00010670303517999994	0.6894221582235458	0.6894221582235458	0.08086897115969606	0.08086897115969606	23972	30B	41583.556343778175	0.0	1.3497183193435702	1397141941.0	30	-110.85263318985236	2.125262004593009	1397141941.0	1851	81.57978900865477	1.73872991106206	60953	Run_23972vs30B_32mm	wrapped	extended	2.0	70.87384549110222	2.0809701867448984	236.00990548537038	6.929630721860512	13.947707029243958	0.05242083965533788	9.557840167277156	0.048720806516784204
48	2	0.6395705834965814	0.00019639173985538998	0.025758922793072247	0.000118564590495922	0.44669652696474976	0.00015836758020988182	0.0261787208600575	9.098525849200997e-05	0.6550345729628332	0.6550345729628332	0.04910297817334626	0.04910297817334626	23972	30B	65760.92122813969	0.0	1.9974398803508682	1397141945.0	30	75.5994719456433	1.7524617982936752	1397141945.0	2895	84.25020801622678	1.5339280351735092	70493	Run_23972vs30B_5mm	wrapped	extended	29.0	73.93197921588116	1.8314313304312522	246.19349078888425	6.09866633033607	13.801514877302926	0.04821667026784225	9.484842602678802	0.043754398676244935
49	3	0.6412316949829789	0.0001801189890508334	0.024271869291448638	0.00011076470698602749	0.4509336526749407	0.00014543240752348414	0.025432531351553017	8.618251478483754e-05	0.6721378446024127	0.6721378446024127	0.05633858258071973	0.05633858258071973	23972	30B	65746.55796448901	0.0	1.6658178033489237	1397141949.0	30	44.82452457224312	1.6817563124407766	1397141949.0	2908	84.72837879817659	1.5093902110782655	85867	Run_23972vs30B_20mm	wrapped	extended	14.0	74.47642696697594	1.80080691622398	248.00650180002987	5.9966870310258535	13.282133852201572	0.045212187167004786	8.914133943874814	0.040756650913501766
50	4	0.6387247024710236	0.00018052785677237252	0.024392023644999664	0.00010748096393226006	0.45627919288702207	0.00014537043072719837	0.024332467680466537	8.664571907512271e-05	0.925030172769009	0.925030172769009	0.2690924696977542	0.2690924696977542	23972	30B	68537.2902896278	0.0	1.813120472339116	1397141953.0	30	73.15020423461795	1.7247886077103716	1397141953.0	3052	84.80405429525861	1.493291041972109	85314	Run_23972vs30B_12mm	wrapped	extended	22.0	74.56250817209123	1.7827358538026745	248.2931522130638	5.936510393162906	12.558749616638186	0.044899213173507764	8.993423216879604	0.03971003983065377
51	5	0.6368001996075927	0.00019021532163866281	0.026840630097043253	0.0001068066681762781	0.4572200256839113	0.00014041558067908562	0.025245695769774614	8.36680400016022e-05	0.6644188729365366	0.6644188729365366	0.07306164762853816	0.07306164762853816	23972	30B	69427.28758627184	0.0	1.9920528330297396	1397141958.0	30	64.25134652139657	1.6282350085779276	1397141958.0	3075	85.13370479237737	1.4711561080402162	87904	Run_23972vs30B_16mm	wrapped	extended	18.0	74.93722500650567	1.7561316075055766	249.5409592716639	5.84791825299357	13.003282926833377	0.04327946875390397	9.926140713757276	0.039610125675560354
52	6	0.6394906512567863	0.00019001505904881827	0.02561239962772764	0.00011538476329732173	0.460216031287242	0.00014135846429462956	0.02549104046158961	8.392846172535698e-05	0.6767882543665102	0.6767882543665102	0.055918632172196565	0.055918632172196565	23972	30B	64684.05433912165	0.0	1.5186241219672505	1397141962.0	30	11.535689646474914	1.7448276342556066	1397141962.0	2853	85.96946170721212	1.4055405521468325	84997	Run_23972vs30B_22mm	wrapped	extended	12.0	75.88536318835017	1.678959337352921	252.69825941720606	5.590934593385227	13.044178430536935	0.04313403849067995	9.432069257737803	0.042584128594659564
53	0	0.6254651862699346	0.00029921242030326266	0.02760617397791308	0.00017104481245354118	0.3214474791026312	0.000226849016052158	0.028623422951300125	0.00013125409703985968	0.5157440613803466	0.5157440613803466	0.06263839796337943	0.06263839796337943	23972	2396	14760.115575267995	0.0	1.2693208077049285	1397137948.0	20	197.16915852872899	3.9078277897696014	1397137948.0	816	84.87354948296883	4.301878994047026	50783	Run_23972vs2396unwrapped_22mm	unwrapped	normal	12.0	74.64153938550542	4.921442801765748	248.55632615373307	16.388404529879942	20.970194334232072	0.097291948165736	10.39426992023303	0.06459342711085368
54	1	0.6222686946639137	0.0002424577063942853	0.028171838615037064	0.0001388071362309488	0.3230000974466218	0.0001926764307128808	0.027008773937964067	0.00010949230249492268	0.5601100247686298	0.5601100247686298	0.22704458749132744	0.22704458749132744	23972	2396	33900.421574592656	0.0	1.1885025657712536	1397137951.0	20	177.6656577405463	2.413287067144076	1397137951.0	1602	85.53503119305195	2.4419086194420387	59475	Run_23972vs2396unwrapped_24mm	unwrapped	normal	10.0	75.39284820986914	2.821753019025854	251.05818453886425	9.396437553356094	19.69214967014575	0.08069066664914053	10.661741544662624	0.05269609749753702
55	2	0.6337027082207325	0.00015758280301962548	0.025692976679717518	8.83945403480603e-05	0.448208804087912	0.00014233157073894825	0.029114715809840958	7.882288683724792e-05	1.074468712695137	1.074468712695137	0.3386111363496108	0.3386111363496108	23972	2396	114855.76732468545	0.0	1.4445298696225102	1397137955.0	20	160.01335911254847	1.10302367425139	1397137955.0	4938	74.63297372544379	0.9797136542427936	89895	Run_23972vs2396_24mm	wrapped	normal	10.0	62.75285465301784	1.331216818111937	208.96700599454942	4.43295200431275	15.297592351337888	0.04169942425404242	9.548161826642986	0.03293534901314544
56	3	0.6370169979497292	0.00015623737000836533	0.024348032197354454	9.196246764512991e-05	0.4722385799882881	0.0001392744433241528	0.025839818394384182	8.208987695395515e-05	0.6880456310068133	0.6880456310068133	0.05158656643315507	0.05158656643315507	23972	2396	112707.73669989215	0.0	1.4430772107772958	1397137960.0	20	150.30394963610453	1.0734254146986566	1397137960.0	4802	70.16606796077161	0.9779244876410288	81846	Run_23972vs2396_15mm	wrapped	normal	19.0	57.3682585850017	1.3879985472495129	191.03630108805567	4.622035162340878	12.886023060691896	0.041113312114979914	9.001269355342187	0.034069379953793326
57	4	0.6304107291621329	0.0001533875877363542	0.02619307325004221	9.306883793920549e-05	0.44467702083124616	0.000124838834258276	0.022843438244384662	7.289132280571379e-05	0.6781297371851279	0.6781297371851279	0.04585203084731211	0.04585203084731211	23972	2396	115342.83187665405	0.0	1.620304459594059	1397137965.0	20	164.47893812851694	1.106416036945644	1397137965.0	4970	73.29450445343791	0.9255485435429618	89585	Run_23972vs2396_22mm	wrapped	normal	12.0	61.15492116808777	1.2910871951521303	203.64588748973227	4.299320359856594	12.097836079985218	0.038752208614355306	9.784841001331523	0.034848771353944916
58	5	0.63590296191891	0.0001552579223411767	0.02535588071996632	9.4981318856276e-05	0.4542362669850059	0.00014159137403966306	0.02839578994705607	8.054045666397539e-05	0.6818113842096554	0.6818113842096554	0.09072984743768436	0.09072984743768436	23972	2396	116233.40810741617	0.0	1.9513815840010267	1397137969.0	20	168.89077568148872	1.0951154080970438	1397137969.0	4984	71.05898526708607	0.9409838233511733	87968	Run_23972vs2396_19mm	wrapped	normal	15.0	58.45698749668816	1.3364111345935643	194.66176836397156	4.45024907819657	14.721872775412812	0.042007820901557566	9.390284787372206	0.035249973454224384
59	6	0.6242293567017088	0.0003845532690067846	0.02824135269533912	0.0002275405802594648	0.3190014241014429	0.0002914633614855997	0.029061301836062193	0.00016345428398644208	0.572218891540396	0.572218891540396	0.0520481212499695	0.0520481212499695	23972	2396	2152.3716673186677	0.0	1.0392488605040802	1397137973.0	20	202.60644605798117	20.320643104015765	1397137973.0	285	130.88743626416016	20.238344829290163	38337	Run_23972vs2396unwrapped_17mm	unwrapped	normal	17.0	124.49642955444381	21.279751860056237	414.5731104162979	70.86157369398727	21.45425087574614	0.12225047538855371	10.654478980120285	0.08609370258373815
60	7	0.6295881937444062	0.0001619312483430044	0.02652258398105289	9.128301821849759e-05	0.4022399910155158	0.00015968609605627307	0.03177235296945062	8.216294721839709e-05	0.5835974243593299	0.5835974243593299	0.11151126676880577	0.11151126676880577	23972	2396	117049.63253514926	0.0	2.1170638926818626	1397137976.0	20	54.304279744352385	1.0891036943324448	1397137976.0	5071	75.05693729387566	0.8438909457465256	81306	Run_23972vs2396partialwrap_33mm	partialwrap	normal	1.0	63.25649244098809	1.1876602159813792	210.64411982849035	3.9549085192179927	18.60180313104919	0.048667594744038846	9.920879377343711	0.034239992108442426
62	9	0.6297133140270982	0.00015933677307045769	0.02598422429181466	9.408594945364063e-05	0.3928539701923501	0.00013879367629677356	0.02821160950622006	7.842537455263509e-05	0.0	0.0	0.0	0.0	23972	2396	120115.96482867615	0.0	1.6667331147966145	1397137984.0	20	97.7117210770568	1.1374595795474989	1397137984.0	5136	77.5803147379475	0.93437209736956	83771	Run_23972vs2396partialwrap_31mm	partialwrap	normal	3.0	66.2309990475683	1.2529893045193716	220.54922682840245	4.172454384049508	16.91171412996502	0.04739097581823932	9.717572559469536	0.03527204411427123
63	10	0.6297084459780781	0.0001629237765004554	0.02634848003583808	9.145085322669226e-05	0.3897899417978315	0.00014213051604119951	0.02840415010319372	8.084385047565407e-05	0.5998596435655796	0.5998596435655796	0.0642584411497411	0.0642584411497411	23972	2396	120663.66824460676	0.0	1.3983470635770134	1397137989.0	20	128.23631412246914	1.1463359798017394	1397137989.0	5174	77.7492176326788	0.92017789120948	86431	Run_23972vs2396partialwrap_29mm	partialwrap	normal	5.0	66.42876517363283	1.2368421017744913	221.2077880281973	4.118684198909056	17.160979881752645	0.04924275458922049	9.853872991654114	0.0342959202460537
64	11	0.6300661827869914	0.00016186004050944055	0.02573282510628721	8.555012285596166e-05	0.4497688856397194	0.00014508655632832417	0.030280140832671894	8.261422470947453e-05	0.6793190531478401	0.6793190531478401	0.06270449253204756	0.06270449253204756	23972	2396	113112.87447728372	0.0	1.6185857161790862	1397137995.0	20	109.27404077709616	1.0933328860719844	1397137995.0	4844	72.70843188615716	0.8707596408883901	85952	Run_23972vs2396_29mm	wrapped	normal	5.0	60.45127018801139	1.2423785228716688	201.30272972607793	4.137120481162658	15.854749836578046	0.04355829314010082	9.618164691405742	0.03207141265715716
65	12	0.6274457341068544	0.00016055094338808954	0.02573925322699777	9.376056992029505e-05	0.3706873875315058	0.00013778627125280848	0.028003601202597508	7.850388522302771e-05	0.5862532668001955	0.5862532668001955	0.056523535643786475	0.056523535643786475	23972	2396	115932.02478834675	0.0	1.6612542800433356	1397138002.0	20	185.15872006755558	1.2135792840534871	1397138002.0	4964	79.83044262468442	1.0412646661429372	87053	Run_23972vs2396partialwrap_24mm	partialwrap	normal	10.0	68.85302876165312	1.3423112631506338	229.2805857763049	4.469896506291611	17.790861801714787	0.05031051136374537	9.660746428671521	0.03527798831037356
66	13	0.6271743699811047	0.00016862934506415138	0.027387815516085504	9.443813102924164e-05	0.364838722451821	0.0001349703927600712	0.02538925393873393	8.114287409921581e-05	0.5877283540936864	0.5877283540936864	0.09389308026027264	0.09389308026027264	23972	2396	115520.3614045249	0.0	1.4207840773088698	1397138007.0	20	200.37954781347318	1.2112216700724099	1397138007.0	4983	80.50505151670302	0.9803697750830866	86202	Run_23972vs2396partialwrap_22mm	partialwrap	normal	12.0	69.63406723513289	1.273282088941369	231.88144389299254	4.240029356174759	16.38852713437353	0.05272670349266251	10.283951103155658	0.035568558871602984
67	14	0.6284407204833319	0.00016418168852250678	0.025550685288582575	9.478276022052773e-05	0.338433343613116	0.00013517481243652377	0.026384737126265392	7.799427299157452e-05	0.6001906702565397	0.6001906702565397	0.03806067869192549	0.03806067869192549	23972	2396	114531.46152819115	0.0	1.7440600464533211	1397138014.0	20	125.63132369644941	1.2469987686211943	1397138014.0	4924	82.64767777045105	0.9818853595470094	83011	Run_23972vs2396unwrapped_31mm	unwrapped	normal	3.0	72.10047600985939	1.2572846070728556	240.0945851128318	4.18675774155261	18.359909596669812	0.054765763546450415	9.574787548511171	0.035606582948190545
68	15	0.6284633495069057	0.00016261175535904813	0.02618615178430778	9.232333257184957e-05	0.3578092494051188	0.00015836669823211433	0.035222806730243535	8.115330234737239e-05	0.4626409729938093	0.4626409729938093	0.1635851886362443	0.1635851886362443	23972	2396	120902.6090052098	0.0	2.0167753524281444	1397138021.0	20	85.47152495337376	1.183870392666647	1397138021.0	5194	80.59070231025501	1.019112683528644	81904	Run_23972vs2396unwrapped_33mm	unwrapped	normal	1.0	69.7330717727259	1.3125704672571465	232.21112900317726	4.370859655966298	23.18266226701317	0.05438943953753706	9.812567033611431	0.03468876513006159
69	16	0.6252937389497931	0.000368895140110868	0.030890816061202395	0.0002083604890141571	0.3220157005059049	0.00025811079299360457	0.027842075057713352	0.0001456717852519475	0.6970808468219581	0.6970808468219581	0.2393825975275192	0.2393825975275192	23972	2396	3838.048677718053	0.0	1.4735267464809056	1397138026.0	20	205.92983414895758	12.239559688181904	1397138026.0	386	120.07898439201858	13.584814133177485	43148	Run_23972vs2396unwrapped_19mm	unwrapped	normal	15.0	113.07874465441613	14.43021755574167	376.5522196992057	48.05262446061976	20.361767037415806	0.10777718507286085	11.6341916274925	0.07877294282938163
70	17	0.6289237667142623	0.00016184917561145698	0.026421510401284525	9.692469634394291e-05	0.3633334503552237	0.00013947927834325225	0.026956355353340268	8.090167870293025e-05	0.5876909197833223	0.5876909197833223	0.05782708926342935	0.05782708926342935	23972	2396	107123.94582591322	0.0	1.3234850195538468	1397138031.0	20	216.4770249590428	1.2415401195693454	1397138031.0	4603	79.00069140368174	1.0897758220297111	83734	Run_23972vs2396partialwrap_19mm	partialwrap	normal	15.0	67.88924246344007	1.400823590528156	226.07117740325543	4.6647425564587595	17.47216414977786	0.05286486241868269	9.89351337763875	0.036382568751518775
71	18	0.6267023563288968	0.00017003849546380653	0.0280127536652163	9.727856256270726e-05	0.33272491320865466	0.0001424921556447236	0.026313826060110148	8.339838472097727e-05	0.5259235979211492	0.5259235979211492	0.07218018930914627	0.07218018930914627	23972	2396	103290.97001020797	0.0	2.0814107985384065	1397138038.0	20	142.93544353970702	1.2479777469826383	1397138038.0	4509	80.04482729213476	1.087959701136239	81052	Run_23972vs2396unwrapped_29mm	unwrapped	normal	5.0	69.10147882808067	1.3892650994143596	230.10792449750863	4.626252781049818	18.624713062198044	0.059565150355562105	10.526533722966084	0.03666639995572602
72	19	0.6307727345830507	0.0001623030590089335	0.026513281550693463	9.292274607913748e-05	0.4436900977205137	0.0001257220549841118	0.023154332611703868	7.509190438110683e-05	0.0	0.0	0.0	0.0	23972	2396	113577.86957556276	0.0	1.4424620352370818	1397138045.0	20	130.75291572687166	1.075706986432564	1397138045.0	4873	72.46120691968929	0.9569536907500656	87775	Run_23972vs2396_27mm	wrapped	normal	7.0	60.153690728483376	1.3341255234093286	200.31179012584965	4.442637992953064	12.289761160031748	0.04000881246891425	9.89877568077764	0.03478622645936567
74	21	0.6309050870478985	0.00015771331218596789	0.025955209624871082	9.242357164512543e-05	0.4572617799999658	0.0001399510945271354	0.027489355674289517	7.89233857805493e-05	0.6119162595449285	0.6119162595449285	0.11171858221244864	0.11171858221244864	23972	2396	114181.14523368453	0.0	1.195484394154521	1397138059.0	20	166.55972577210727	1.0620356962871909	1397138059.0	4860	71.11606566221056	0.8323104713010421	85794	Run_23972vs2396_17mm	wrapped	normal	17.0	58.52635983274412	1.22446957047982	194.89277824303792	4.077483669697801	14.157630365029995	0.040877611734919425	9.688385768544423	0.03458415397665406
75	22	0.6292873915524986	0.0001626319099234601	0.02627622020939726	9.527976044243264e-05	0.3799004159549483	0.00013488609271840738	0.025118269922977447	7.97666059739371e-05	0.5916818537647873	0.5916818537647873	0.04619046055784296	0.04619046055784296	23972	2396	117816.03861294845	0.0	1.4107756231189856	1397138065.0	20	154.96699585043277	1.1609371854929087	1397138065.0	5037	77.38400479344953	1.045068089368249	87253	Run_23972vs2396partialwrap_27mm	partialwrap	normal	7.0	66.00094088626783	1.3696948955144281	219.78313315127187	4.561084002063046	15.570797815506156	0.04975536398930077	9.83342419120567	0.03574726239245299
76	23	0.6258401966785528	0.0001836875495247685	0.026030433867628443	0.00010377604949124254	0.3272882124411789	0.00015402418121802447	0.02655806192172136	9.142419489759964e-05	0.5290866033442355	0.5290866033442355	0.054083808142358594	0.054083808142358594	23972	2396	78373.5022497716	0.0	1.269711810665184	1397138073.0	20	164.3436026121758	1.4901930753252484	1397138073.0	3425	82.05587861628841	1.3830727293689091	74604	Run_23972vs2396unwrapped_27mm	unwrapped	normal	7.0	71.42133585624858	1.6866897596707822	237.83304840130776	5.616676899703704	19.109834527540286	0.06639609136671554	9.7950997848339	0.03915600332438287
77	24	0.6347543663356965	0.00015798992270696423	0.025495445314900292	9.404132933506065e-05	0.4531243159679425	0.0001544499988514458	0.029674719751609683	8.300014804335218e-05	0.6991076246996507	0.6991076246996507	0.10289075997995227	0.10289075997995227	23972	2396	110219.7501824858	0.0	2.111625188901223	1397138080.0	20	38.240576517369156	1.0863043332117508	1397138080.0	4703	71.23466021162423	0.8951659772785556	79443	Run_23972vs2396_33mm	wrapped	normal	1.0	58.670408345822516	1.2866375668401788	195.372459791589	4.284503097577796	15.422691423160114	0.043456381284537215	9.459056432049255	0.03496958563848606
78	25	0.6291023054522251	0.00018129564683972435	0.02667658415315184	9.772652599767782e-05	0.3525646610691508	0.00015455423637963532	0.02750827016397136	8.669299575255103e-05	0.5777623800643914	0.5777623800643914	0.0633833269264003	0.0633833269264003	23972	2396	98315.9179562521	0.0	1.372139654309901	1397138086.0	20	213.3410647613333	1.249714527018664	1397138086.0	4228	76.82725404810782	1.0941674099594605	72944	Run_23972vs2396partialwrap_15mm	partialwrap	normal	19.0	65.34727970292641	1.42723717753424	217.60644141074496	4.75269980118902	18.374495061331867	0.058465200642723696	9.986190661868983	0.03669625252205496
79	26	0.6274530367885518	0.00016660394807859282	0.02634395119598615	9.442198756039712e-05	0.36100717954509104	0.00013987705352699038	0.026283132767585045	7.972581442510823e-05	0.5965854934298609	0.5965854934298609	0.05904548472847726	0.05904548472847726	23972	2396	110462.25545153207	0.0	1.1397218824007391	1397138093.0	20	215.28191309067435	1.1764850280394976	1397138093.0	4714	77.88479986235535	0.9805036289779988	80560	Run_23972vs2396partialwrap_17mm	partialwrap	normal	17.0	66.58740158317599	1.2974572429298319	221.73604727197605	4.32053261895634	17.145580801373413	0.05243103725716175	9.887593402062777	0.035536225406787976
80	0	0.6194190807156208	0.00036330230668223134	0.02699411212597668	0.00020297213261337028	0.34317575110668824	0.0002673311060234915	0.02195819372387364	0.00016691141964477813	0.5497285952510355	0.5497285952510355	0.052878280370541035	0.052878280370541035	23972	30A	28766.254907390092	0.0	1.0508593335976164	1392650428.0	30	970.2342853700619	3.6112670785010033	1377519990.0	1247	121.9980955402231	3.2452305831122263	18396	Run_23972vs30A_19mm_00003	wrapped	threshold	15.0	115.11461816572822	3.4571445864901413	383.331678491875	11.512291473012171	15.068531518605482	0.11514074516101425	10.263024830173256	0.07740339305413553
81	1	0.6194679134635633	0.0003540427364201006	0.026509184202856664	0.0002071307437130083	0.34395584720507216	0.00027205471965700747	0.02270579491904636	0.00017912677970124868	0.5485645691185779	0.5485645691185779	0.04801328787950282	0.04801328787950282	23972	30A	29499.702709227266	0.0	0.9201054147413398	1392650428.0	30	855.5936538555078	3.5244568795264413	1377518784.0	1267	116.46580044148969	3.023626562573207	19085	Run_23972vs30A_19mm_00002	wrapped	threshold	15.0	109.23425594783397	3.2449430521456644	363.7500723062871	10.805660363645062	15.54622416477578	0.12325956607255813	10.07786318562882	0.07895422294624535
82	2	0.6202974375138455	0.00036160273150702107	0.02599896527443146	0.0001999705177243762	0.34304915287936283	0.00025830671638143554	0.02235146336919785	0.00016876457382421472	0.5293236278604602	0.5293236278604602	0.09759288503747918	0.09759288503747918	23972	30A	25257.414060564595	0.0	1.1651567532220644	1392650428.0	30	617.4566056267573	3.8338045473867695	1377517576.0	1113	115.48421959021604	3.770047969622253	19960	Run_23972vs30A_19mm_00001	wrapped	threshold	15.0	108.18708321403825	4.041623279641943	360.2629871027474	13.45860552120767	15.344068274954052	0.1164299537738928	9.87067808416014	0.07613786665202094
83	3	0.6161404018163463	0.0007066587118719304	0.028520259722504982	0.00040890943861421233	0.3428099772864395	0.0005141512686151358	0.02209338041047605	0.00032509696315758817	0.5473472082122568	0.5473472082122568	0.030481843170114476	0.030481843170114476	23972	30A	6072.125553603268	0.0	0.3995398399906176	1392650428.0	30	426.82076249471817	7.2183300149328495	1377516370.0	266	116.67980667132808	7.611051193925634	5187	Run_23972vs30A_19mm_00000	wrapped	threshold	15.0	109.46240123831788	8.121276784748618	364.50979612359856	27.043851693212897	15.177478578226095	0.22448879764143653	10.900958847772369	0.15679184101138724
84	4	0.6201103424226803	0.0003863360797397836	0.02770213001448351	0.0002169595669914005	0.3783460320982602	0.00034484042553199783	0.03045490889338784	0.00018320723547433449	0.5400952191276966	0.5400952191276966	0.06982376810916471	0.06982376810916471	23972	30A	29671.573507150504	0.0	1.2576413045045494	1392650428.0	30	752.7285301275888	3.5046486181799734	1377529920.0	1277	111.29884727969532	3.08321420759156	16435	Run_23972vs30A_33mm_00003	wrapped	threshold	1.0	103.70763426956061	3.331752295843117	345.34642211763685	11.09473514515758	18.956538290139022	0.11533808241902951	10.520468974800732	0.08265526150249157
85	5	0.6192843281729755	0.00036540630314420714	0.027223406720381198	0.000207228594495987	0.3799015719092552	0.0003339786143948004	0.031267877558762217	0.0001865575318632751	0.5329615319259228	0.5329615319259228	0.09913251574619153	0.09913251574619153	23972	30A	29269.216179385494	0.0	1.0085997515982692	1392650428.0	30	639.036535556044	3.24329518829216	1377528714.0	1245	108.94122644982949	3.019422971115493	17062	Run_23972vs30A_33mm_00002	wrapped	threshold	1.0	101.17327127454675	3.2756803543481787	336.9069933442407	10.908015579979436	19.382876275245835	0.11689515197814572	10.352453616199135	0.07904079551476095
86	6	0.6199477780385797	0.0003589667271647221	0.026819250467145388	0.0002041590664362568	0.3791195450474785	0.00034427810641510405	0.030780573534113138	0.0001917621101650607	0.5679247606337374	0.5679247606337374	0.0744084087855824	0.0744084087855824	23972	30A	25737.515276929746	0.0	0.8440116368460859	1392650428.0	30	406.0436626974909	3.587218182168899	1377527506.0	1108	107.44544730528429	3.3917893422443504	17498	Run_23972vs30A_33mm_00001	wrapped	threshold	1.0	99.56085649808675	3.6828209030368932	331.53765213862886	12.263793607112854	19.120156589067037	0.12037682908348304	10.187847603866555	0.07777807638813827
87	7	0.6162897396391351	0.0007147049711165888	0.026371774720747768	0.00041439268533842346	0.3787777018284889	0.0006747561642950659	0.028190531385651495	0.00040460102655612393	0.0	0.0	0.0	0.0	23972	30A	4666.3762874105905	0.0	0.7326013432689118	1392650428.0	30	215.45199650365882	6.623943473429105	1377526300.0	212	94.51554863565485	4.909252969350203	4507	Run_23972vs30A_33mm_00000	wrapped	threshold	1.0	85.44605862120756	5.450879945177848	284.5353752086212	18.151430217442233	17.52708807639109	0.2534855781449224	10.077326535360871	0.15878065695828564
88	8	0.6205086498322514	0.00039746578670676365	0.025508139106830276	0.00023683962915949252	0.3404760837305581	0.0002950817612847187	0.02226981375420602	0.00018328430514060834	1.0181975107764452	1.0181975107764452	0.3687627868831971	0.3687627868831971	23972	30A	21277.30524783751	0.0	1.0787302271366106	1392650428.0	30	999.8855466230671	4.161341876817218	1377513154.0	951	114.75588145362345	4.073665418246458	16601	Run_23972vs30A_15mm_00003	wrapped	threshold	19.0	107.40927487046022	4.368519667233053	357.67288531863255	14.547170491886066	15.40355223089878	0.12747478269162096	9.681036293825251	0.09010076615247689
89	9	0.6203309363175639	0.0003857978632128817	0.026093758208308667	0.00022495492454160815	0.3418228161094327	0.00028867447481229955	0.022489559381958662	0.00017352805434900812	0.5473867249569303	0.5473867249569303	0.04214186006783475	0.04214186006783475	23972	30A	21608.40524520728	0.0	1.382483699658166	1392650428.0	30	874.1894622819592	4.370591213584612	1377511946.0	981	115.13226295730291	4.274581230762223	17473	Run_23972vs30A_15mm_00002	wrapped	threshold	19.0	107.81130726259443	4.580202749542135	359.01165318443947	15.252075155975309	15.494258969406204	0.12026670415193685	9.906131869765176	0.0856229380371662
90	10	0.6188274784359263	0.00038259668345238233	0.02660383274616537	0.00022974799957181216	0.3424083402565807	0.00027953471857757576	0.021730184579945626	0.00017918950858625314	0.0	0.0	0.0	0.0	23972	30A	19856.529074985043	0.0	0.9557954486509858	1392650428.0	30	635.6680438011731	4.095166032514521	1377510738.0	883	106.01753828659905	3.91199626510124	18201	Run_23972vs30A_15mm_00001	wrapped	threshold	19.0	98.0181535448944	4.251286548461474	326.40045130449835	14.156784206376708	14.945484285641152	0.12384461351411644	10.12431223570924	0.08765631013760561
91	11	0.6175598937830775	0.0007573389598132048	0.025842385400605482	0.00046342585907979336	0.34221295676932045	0.0005949721212687067	0.023373254011279092	0.00038481021513613636	0.45278273649898	0.45278273649898	0.05481235490107908	0.05481235490107908	23972	30A	4438.544227878877	0.0	0.4347396875859919	1392650428.0	30	423.18362212684264	7.523609553711466	1377509530.0	198	105.29054042638245	6.196755104004322	4596	Run_23972vs30A_15mm_00000	wrapped	threshold	19.0	97.23136275543852	6.7232346977589295	323.7804379756103	22.388371543537236	16.084725054307757	0.26628655410106356	9.854723117722896	0.17713534504635214
93	13	0.6201025017083506	0.00035458417442569857	0.026389332731350662	0.00021070235526274167	0.3562919083324573	0.0002578130535526512	0.022119058979376056	0.00015493010425743315	0.5466840003620694	0.5466840003620694	0.05587096258427739	0.05587096258427739	23972	30A	30144.632235756857	0.0	0.9396697109985758	1392650428.0	30	871.7376301393024	3.4871011842993744	1377525860.0	1314	113.02241398751728	3.044747578010249	18139	Run_23972vs30A_29mm_00003	wrapped	threshold	5.0	105.55522755205325	3.282528773377365	351.49890774833733	10.930820815346625	14.620142270484822	0.10294990610047965	10.022033197917981	0.08022462810132552
94	14	0.6094907025368381	0.0006603534759064277	0.02692643488221947	0.0004255604723030711	0.35626563106656856	0.00048222186833946524	0.021623098314091142	0.0003303261899079833	0.5344258929966365	0.5344258929966365	0.04416425334501644	0.04416425334501644	23972	30A	6178.000477599454	0.0	1.0312712586308244	1392650428.0	30	307.7201711385565	6.172036502100704	1377522232.0	294	88.37125172088089	5.794002315300567	4980	Run_23972vs30A_29mm_00000	wrapped	threshold	5.0	78.59591675599499	6.534876355239922	261.7244027974633	21.76113826294894	14.29337889743559	0.21920882963425678	10.404056023117793	0.16481745620887597
95	15	0.6184752193976836	0.0003384090955408438	0.026482375222260955	0.0002050672517298462	0.3571085443888085	0.0002544501760881159	0.022441854790165663	0.00015867317195300722	0.601372184233434	0.601372184233434	0.05101160206724773	0.05101160206724773	23972	30A	27639.65181043426	0.0	1.0385455606095395	1392650428.0	30	513.2686704172584	3.183838166845369	1377523440.0	1193	105.50959013633492	2.772691588519301	19378	Run_23972vs30A_29mm_00001	wrapped	threshold	5.0	97.4685262571328	3.029921271024446	324.5701924362522	10.089637832511405	14.799580928900461	0.10516914938990801	10.083830635795096	0.07827921025871414
96	16	0.6190656207711914	0.00033289184141619023	0.025605664490953854	0.0002035157427092129	0.3456704353301016	0.000260032751505447	0.022716984656589244	0.00015941781633104868	0.62198914686375	0.62198914686375	0.035661640413169965	0.035661640413169965	23972	30A	32127.88276421396	0.0	0.8988831718533602	1392650428.0	30	820.6669704658258	3.3828217077099483	1377505548.0	1373	118.62983157868614	2.9002546502423554	19451	Run_23972vs30A_24mm_00002	wrapped	threshold	10.0	111.53867912247948	3.105833220398255	371.42380147785667	10.342424623926188	15.476735467752318	0.10923116122042617	9.740702415533407	0.07759681815496955
97	17	0.6190664160882999	0.00033972691389097927	0.02571278802111897	0.0002010831200633985	0.3466390556793332	0.00025555687083371156	0.021655276581148828	0.00016213067754551621	0.5492179249636633	0.5492179249636633	0.04560568814885862	0.04560568814885862	23972	30A	27348.43077008457	0.0	0.8591943992533628	1392650428.0	30	578.4459792603575	3.5076379777198747	1377504342.0	1191	110.94767720212252	3.375959708621244	20328	Run_23972vs30A_24mm_00001	wrapped	threshold	10.0	103.33066861559726	3.6458429240663808	344.0911264899389	12.140656937141049	14.71218419074583	0.1106812492149803	9.781440927187719	0.07668244060107639
98	18	0.6186605362516847	0.0007013644538274951	0.02622662266876964	0.0004196676011000523	0.34630131116274065	0.0004912841362741722	0.022034399773681587	0.0003193522086826888	0.5429479497742722	0.5429479497742722	0.05631924237508354	0.05631924237508354	23972	30A	6024.5824164074875	0.0	0.5801121778168288	1392650428.0	30	360.339332641768	7.073129251700686	1377503136.0	256	100.65947103273592	7.3898598058034635	5144	Run_23972vs30A_24mm_00000	wrapped	threshold	10.0	92.1963616884647	8.080098245277648	307.01388442258747	26.90672715677457	14.984353161352745	0.21821134522823105	9.983455023519662	0.16015156040921713
