# Supplementary material for: Influence of Depth of Interaction upon the Performance of Scintillator Detectors
Source: PLoS One. 2014 May 29;9(5):e98177. doi: 10.1371/journal.pone.0098177 (PMC4038557; doi:10.1371/journal.pone.0098177)
Supplement: File S1 — Supporting Information. (ZIP) [file pone.0098177.s004.zip › supporting information/csv/referencedata.csv]

	Unnamed: 0	LPloc	LPlocerr	LPscale	LPscaleerr	RPloc	RPlocerr	RPscale	RPscaleerr	RSPloc	RSPlocerr	RSPscale	RSPscaleerr	SampleA	SampleB	amplitude	amplitudeerr	chisquared	ctime	length	location	locationerr	mtime	numofsamples	scale	scaleerr	totalevents	uniquename	DOI	TimeResolution	TimeResolutionerr	CTR	CTRerr	ERright	ERrighterr	ERleft	ERlefterr
0	0	0.6624454090413987	0.00030230812120636747	0.023630948832105737	0.00017449462066873592	0.6393798679043367	0.00028606510285634785	0.02909786489333419	0.00015892723993629032	0.0	0.0	0.0	0.0	23972	24044	30487.863743369224	0.0	0.9528665909381973	1392650428.0	2404	-13.872590349697168	1.5858905066126117	1376464426.0	1286	54.920588465735186	1.2271952186299873	19715	Run_23972vs24044_ReferenceDOI7th_00008		38.834720530877036	0.8677580609329717	129.31961936782054	2.889634342906796	10.717489752751291	0.058733047524617714	8.400825749572245	0.06215136295942288
1	1	0.5950405294261104	0.00033819002150998887	0.023082226521000573	0.0002113806162232843	0.5812106329514006	0.00034651540150021137	0.025707436114642386	0.00020125502077061774	0.0	0.0	0.0	0.0	23972	24044Reference	24289.45121374897	0.0	0.9833536977947099	1392650428.0	20	-90.49050227218792	1.7764920708344136	1376464023.0	1020	54.32759027421484	1.3318632396799104	11210	Run_23972vs24044Reference_00003		38.415407488421636	0.9417695283907486	127.92330693644405	3.1360925295411928	10.416363469221855	0.08178239507150407	9.135284198100388	0.0838193531939017
3	3	0.6631547582256526	0.00029867412954073184	0.024335664783044816	0.00017777031405230069	0.6389041847785484	0.00029303800515618437	0.02928110120816896	0.00015554806200495568	0.0	0.0	0.0	0.0	23972	24044	29977.94091686544	0.0	1.4164321222365517	1392650428.0	2404	-15.855349815137641	1.5834936545798006	1376464424.0	1295	54.75312642357296	1.3307812003752852	19507	Run_23972vs24044_ReferenceDOI7th_00007		38.71630698527277	0.9410044110609378	128.92530226095835	3.133544688832923	10.793010123910708	0.057548302370674535	8.64209897511878	0.06324979762265316
4	4	0.6261221875972989	0.0003057978973652897	0.0265485265129968	0.0001764722815551931	0.5986822631870292	0.000298122701624761	0.029555066841071412	0.0001669474359134127	0.0	0.0	0.0	0.0	23972	24044	33983.4833135723	0.0	1.299602171831576	1392650428.0	2404	-16.023443587082745	1.5969109641942432	1376464420.0	1451	57.472092487188505	1.3569678146260151	19287	Run_23972vs24044_ReferenceDOI7th_00004		40.638906326671425	0.9595211435739451	135.32755806781586	3.1952054081012373	11.625896855571176	0.065925783052367	9.985555723241582	0.06655450373347165
5	5	0.6220128334020663	0.0002844453382242326	0.02438723776166793	0.00016969063730948032	0.6004686849221507	0.00029274307792536124	0.029327515204482707	0.00016618550660965726	0.0	0.0	0.0	0.0	23972	24044	34597.79525787129	0.0	1.0371526823288773	1392650428.0	2404	-15.881527065592687	1.5485804742936848	1376464421.0	1450	57.3565828028504	1.1805961901884228	19274	Run_23972vs24044_ReferenceDOI7th_00005		40.55722864558323	0.8348075719252366	135.05557138979216	2.779909214511038	11.502064977045563	0.06541767819744092	9.233241155911042	0.06438509498044552
6	6	0.5834802108147946	0.00031646279629837115	0.025579731668549432	0.0001779499400670416	0.5487155239108568	0.0002879777463847685	0.02958962391169845	0.00017134655754470318	0.0	0.0	0.0	0.0	23972	24044	36478.18755561873	0.0	1.9704750983990085	1392650428.0	2404	-12.659076475291581	1.4766896835782697	1376464417.0	1553	54.49417412561347	1.1360245405629636	19004	Run_23972vs24044_ReferenceDOI7th_00002		38.533200059381784	0.8032906562264036	128.31555619774133	2.674957885233924	12.699397278829403	0.07384063056511286	10.324303543270481	0.07204080200625004
7	7	0.627881629358146	0.00029940446458504363	0.024643808593477857	0.00018028579034591328	0.5997805206316965	0.00029825119114406875	0.02916811624808951	0.00016165351770979226	0.0	0.0	0.0	0.0	23972	24044	33181.29083233292	0.0	1.2175079826734372	1392650428.0	2404	-15.142782056403634	1.609440065864307	1376464418.0	1403	55.49557326732138	1.2569589994528767	19391	Run_23972vs24044_ReferenceDOI7th_00003		39.241296183157836	0.8888042321865869	130.6735162899156	2.9597180931813343	11.452675003833845	0.06372720509788606	9.243170451884064	0.06776341225779986
8	8	0.5820223066863642	0.00031446079196797245	0.026679688251855238	0.0001863871246589945	0.5483105971750273	0.00028560126630979547	0.02928699746957896	0.000165679099411387	0.6924008131179971	0.6924008131179971	0.06591763324558438	0.06591763324558438	23972	24044	36771.298914277126	0.0	1.4344689868901102	1392650428.0	2404	-13.843329882651375	1.5568909275378664	1376464413.0	1568	57.27018715972017	1.4123264547109904	18980	Run_23972vs24044_ReferenceDOI7th_00000		40.49613770046087	0.9986656133752966	134.8521385425347	3.3255564925397376	12.578797381667625	0.07146035348041249	10.79523329455082	0.07564184408799429
9	9	0.6394779127242551	0.00039430346051390656	0.023738689867529184	0.00024400851979091968	0.6227348666401356	0.00038629780679369	0.029831192705739112	0.00021102184026042692	0.0	0.0	0.0	0.0	23972	24044ReferenceDOI6th	17389.126354778164	0.0	0.6978087875479118	1392650428.0	20	-130.4529889871093	2.1568003744883804	1376464158.0	729	59.34012017351088	1.8480529583887948	10907	Run_23972vs24044ReferenceDOI6th_00006		41.95980137111419	1.3067707788685772	139.72613856581026	4.351546693632362	11.28127917440231	0.0801085005353159	8.742227608748932	0.09002234893622035
10	10	0.6702985110686064	0.00042272124418651913	0.025762542091259485	0.0002512124965556246	0.6386149088871834	0.00038443321166992345	0.029093244861881414	0.0002140603488511432	0.3058524490562584	0.3058524490562584	0.1093700998258152	0.1093700998258152	23972	24044ReferenceDOI6th	25363.56762772541	0.0	0.7821263579781884	1392650428.0	20	-123.13480935795508	2.196255503299147	1376464201.0	1049	67.3775092920434	2.1911758965318784	10945	Run_23972vs24044ReferenceDOI6th_00029		47.6430937198635	1.549395335210204	158.65150208714547	5.159486466249979	10.728623885264538	0.07920211762340454	9.051308577158142	0.0884443886735723
11	11	0.6750002141226988	0.0004188809867384813	0.024072383302248115	0.0002476500013303135	0.651760070481371	0.0003912365186672192	0.03036604882275008	0.00021491109578282148	0.0	0.0	0.0	0.0	23972	24044ReferenceDOI6th	14870.09058132566	0.0	0.5914031781983847	1392650428.0	20	-116.45296315201031	2.3446836503715565	1376464169.0	640	59.15272520003646	1.7723366053918508	11091	Run_23972vs24044ReferenceDOI6th_00012		41.82729311461015	1.2532312322177237	139.2848860716518	4.17326000328502	10.972142697351762	0.0779324868955478	8.39858439903981	0.08655935561728267
12	12	0.673003145031337	0.00041797851772190083	0.025752349438372228	0.00025064190090604563	0.6497585435271998	0.0003953091789064295	0.02913647119999308	0.000223865347830102	0.0	0.0	0.0	0.0	23972	24044ReferenceDOI6th	15420.176584985747	0.0	1.0153665243320362	1392650428.0	20	-124.55346356747845	2.393850710141483	1376464171.0	664	56.604044186090725	1.9904491085181089	11072	Run_23972vs24044ReferenceDOI6th_00013		40.02510348656772	1.407460062239873	133.2835946102705	4.686842007258777	10.560290489371816	0.08139225055178857	9.011366941612541	0.08788401832418938
13	13	0.6727442979670577	0.0004188706929524197	0.02540136504229137	0.00024068335376791142	0.6559405464577012	0.0003835085192526155	0.030798196865833568	0.0002139024774330843	0.0	0.0	0.0	0.0	23972	24044ReferenceDOI6th	15223.339348668662	0.0	1.2654862442014845	1392650428.0	20	-116.01160808060791	2.3496308912022594	1376464165.0	695	58.32968306738918	1.745643103340624	11146	Run_23972vs24044ReferenceDOI6th_00010		41.24531444141303	1.2343560759036842	137.34689708990538	4.1104057327592685	11.057367014544692	0.07706827970639396	8.891969037175755	0.0844350105770036
14	14	0.6743035941410395	0.00039703303826118245	0.024771358596937257	0.0002363318230045897	0.6546753791297908	0.0003960257355967167	0.02937753678772981	0.0002227869811323857	0.0	0.0	0.0	0.0	23972	24044ReferenceDOI6th	15870.246208706303	0.0	1.0529847771645702	1392650428.0	20	-116.55626491093844	2.2357756728497207	1376464167.0	694	55.5010480925805	1.99703018396694	10977	Run_23972vs24044ReferenceDOI6th_00011		39.24516746922436	1.4121135853172417	130.68640767251713	4.702338239106415	10.567695279309994	0.08039554650197242	8.651377510466805	0.08269574406011657
15	15	0.6718787340663239	0.000412689081843941	0.0277799871532841	0.00025079844358877026	0.6473688722091739	0.00039397054737456033	0.029023166694047108	0.00022611688803359135	0.0	0.0	0.0	0.0	23972	24044ReferenceDOI6th	16512.566796782492	0.0	0.4511737486868664	1392650428.0	20	-126.82082311063408	2.2847441704979596	1376464176.0	705	60.002404498159635	2.0088207663644013	11196	Run_23972vs24044ReferenceDOI6th_00016		42.428107108146875	1.4204507860846254	141.2855966701291	4.730101117661802	10.558054379605116	0.08250742423882265	9.73715440434315	0.08811050464827126
16	16	0.6716418500369892	0.0004229219002258657	0.026686351197855625	0.00025627641481399543	0.6463942090105704	0.00038190400814218855	0.028570006960958964	0.0002357257532228791	0.33281661742073804	0.33281661742073804	0.4541157026221426	0.4541157026221426	23972	24044ReferenceDOI6th	15945.620123131768	0.0	0.5669675776186608	1392650428.0	20	-128.5353363815769	2.1441341855904232	1376464178.0	671	56.082922337273814	1.6754774703534034	11071	Run_23972vs24044ReferenceDOI6th_00017		39.65661469344481	1.1847414810121741	132.0565269291712	3.94518913177054	10.408875180990071	0.08610157607330908	9.357123453145284	0.09005200765812583
17	17	0.6727191863757591	0.0004135562216246696	0.02541315512281636	0.00024044670051815648	0.6482341490882412	0.0003900563572717397	0.030937233041565933	0.00021591709237328108	0.0	0.0	0.0	0.0	23972	24044ReferenceDOI6th	16348.046716399316	0.0	0.5665258535775961	1392650428.0	20	-121.67419030502009	2.226986415047973	1376464173.0	690	56.734431451808355	2.027709353013188	11238	Run_23972vs24044ReferenceDOI6th_00014		40.117301206337025	1.4338070337910123	133.5906130171023	4.774577422524071	11.239331330409446	0.07873252374386343	8.896428335374306	0.08435109149608883
18	18	0.6732705419652205	0.00040340566762240703	0.024819313086182283	0.0002372113147791242	0.6476509926367102	0.00037946344286550097	0.02813789845125898	0.000218097981809377	0.0	0.0	0.0	0.0	23972	24044ReferenceDOI6th	16357.114959625915	0.0	0.8698507976320532	1392650428.0	20	-123.6809691040338	2.227684780481526	1376464175.0	697	58.08969395010264	2.1026719992749	11075	Run_23972vs24044ReferenceDOI6th_00015		41.07561650916874	1.4868136292983571	136.78180297553192	4.951089385563529	10.231552426552842	0.07953142497643603	8.681425767916434	0.08313587198217728
19	19	0.6707404529027099	0.00041675370072215024	0.024693417229319118	0.00025022093389735366	0.6416886306037534	0.0003899570738949817	0.02705002530955196	0.00023005671859716476	0.0	0.0	0.0	0.0	23972	24044ReferenceDOI6th	25247.163761444262	0.0	0.459361235034592	1392650428.0	20	-120.84287284774356	2.2400737127390666	1376464202.0	1027	71.60933874086746	1.7888644477372442	10769	Run_23972vs24044ReferenceDOI6th_00030		50.63544901995192	1.2649181816185335	168.6160452364399	4.212177544789717	9.927370778574964	0.084646176074179	8.669970228183262	0.08801870044723964
20	20	0.6714351072321689	0.0004263143872119815	0.02594712793423923	0.00024579618493833017	0.6451551955465529	0.00037953945889094816	0.02890837893941507	0.0002192426500401124	0.4796628487287033	0.4796628487287033	0.04562857604145307	0.04562857604145307	23972	24044ReferenceDOI6th	17485.086688052976	0.0	0.5666394229020207	1392650428.0	20	-123.44845244171611	2.1092225890672065	1376464180.0	727	56.07340692021868	1.5920515948061382	11100	Run_23972vs24044ReferenceDOI6th_00018		39.64988627751931	1.125750478686278	132.0341213041393	3.748749094025306	10.552380709675312	0.08027021451455157	9.100728518207244	0.08640429588877216
21	21	0.6714288655230801	0.0004325508809134882	0.02788315771742012	0.00024258104109085976	0.6450372246397473	0.00037283863198937697	0.028698974988024664	0.0002136420317730096	0.0	0.0	0.0	0.0	23972	24044ReferenceDOI6th	19775.593566107145	0.0	0.7538143283063379	1392650428.0	20	-128.90305611043652	2.2113419955778233	1376464182.0	827	61.44277175663535	1.878668630490005	11183	Run_23972vs24044ReferenceDOI6th_00019		43.44660056401413	1.3284193282219268	144.67717987816707	4.423636362979016	10.477858256094422	0.07823445146297214	9.779864971007443	0.085316925524677
22	22	0.6750650243449897	0.000345189632468183	0.023881169120347732	0.00020177651622639686	0.6671713278297533	0.0003392489495795392	0.024523877053630558	0.00020091613251451077	0.0	0.0	0.0	0.0	23972	24044Reference	22293.54078573624	0.0	0.7082915470550795	1392650428.0	20	-93.33953047167302	1.8106640405993868	1376464027.0	940	54.433865117034856	1.3502258986842088	11294	Run_23972vs24044Reference_00005		38.490555150449204	0.9547538890933043	128.17354865099585	3.179330450680703	8.65650666511217	0.07105640625289047	8.331072007913354	0.07051959389425075
23	23	0.7691513284526456	0.00040932790678287336	0.02568616525506956	0.00024760898422563466	0.6664546983978397	0.0003775260843886819	0.023392588864235897	0.00023311689358114415	0.4939900500250517	0.4939900500250517	0.05349339372699948	0.05349339372699948	23972	24044Reference	11554.403277689496	0.0	0.6224941398256899	1392650428.0	20	-103.7086843764575	2.701447777200076	1376464021.0	491	58.067525256266244	2.220476885460626	10202	Run_23972vs24044Reference_00002		41.059940875426975	1.5701142631771932	136.72960311517184	5.228480496380054	8.266060230006792	0.08250771054753184	7.864631697039715	0.07592876358905132
24	24	0.6331445813751052	0.00033303730826541407	0.02380001917438568	0.00019510228291779266	0.6242063259681786	0.00034448257510745	0.02329474826164695	0.00021423769797596	0.0	0.0	0.0	0.0	23972	24044Reference	22889.17851836113	0.0	1.0309060400344856	1392650428.0	20	-93.77329869651965	1.7673019913975685	1376464025.0	958	54.515467098988715	1.4196329171436837	11228	Run_23972vs24044Reference_00004		38.54825646524704	1.0038320625079389	128.36569402927265	3.3427607681514364	8.788621626204927	0.08097279762741956	8.852487536724592	0.07271811082990606
25	25	0.7260016472744522	0.00035009996723226307	0.02486396502564098	0.000210880716605088	0.7101463728026732	0.0003356801281972457	0.023495718702265786	0.00021137085845950864	0.0	0.0	0.0	0.0	23972	24044Reference	18803.535522342605	0.0	0.5478869358345149	1392650428.0	20	-91.26759596919905	2.0029471480131984	1376464028.0	796	55.32872355834981	1.4981593307523888	11541	Run_23972vs24044Reference_00006		39.12331562250503	1.0593586220729139	130.28064102294175	3.5276642115028034	7.791691919154675	0.07019187350285068	8.065358784681788	0.06851584698365212
26	26	0.7263275689553379	0.00039924431204499123	0.024140021919891896	0.00024366127995881305	0.6221778219986339	0.0004070918367335703	0.025827968556290663	0.0002552970799370137	0.0	0.0	0.0	0.0	23972	24044Reference	15300.894519064219	0.0	0.4210075185544982	1392650428.0	20	-77.54309324475061	2.261216787200308	1376464020.0	637	55.61520749015091	1.6642765357428038	8533	Run_23972vs24044Reference_00001		39.325890353382576	1.176821224193392	130.955214876764	3.9188146765639953	9.776122484513449	0.09684375767264301	7.82701277649577	0.07912030010261656
27	27	0.5827068749843684	0.0003062432867885348	0.02603952967969558	0.00018010443211459486	0.5490032134606131	0.0002902674822188697	0.029508547362454774	0.00015887457766924567	0.0	0.0	0.0	0.0	23972	24044	35490.93609873628	0.0	1.3353616994694022	1392650428.0	2404	-14.03669445653296	1.5609694953310782	1376464415.0	1498	56.054080317194654	1.2576380047249416	18894	Run_23972vs24044_ReferenceDOI7th_00001		39.636220305463716	0.8892843614189254	131.98861361719418	2.961316923525022	12.657963985408724	0.06847853440234901	10.52383196908877	0.07299872858745303
28	28	0.6727597294711816	0.00039885364895790733	0.024027599839704268	0.0002491936540551316	0.5802468826445796	0.0003872735266457132	0.024466198099659303	0.00023362973584037	0.0	0.0	0.0	0.0	23972	24044Reference	16345.127568303118	0.0	0.703297630517848	1392650428.0	20	-69.63677461454449	2.2109044260756527	1376464019.0	689	55.944196596177825	1.7481035763202042	8386	Run_23972vs24044Reference_00000		39.55852078119071	1.2360958930324717	131.72987420136505	4.1161993237981305	9.929893334729128	0.09505269813605406	8.410877634870003	0.08737281679741701
29	29	0.7277827759877856	0.0005948991365768906	0.024525470017220455	0.0003624925977231498	0.6305946330698294	0.0005242477193185167	0.03059858417009739	0.00029935338947136334	0.0	0.0	0.0	0.0	23972	24044ReferenceDOI6th	6762.143031335128	0.0	0.623322416503719	1392650428.0	20	-118.25878645592957	3.4736167472093986	1376464151.0	293	58.18848529306289	2.5875116022249336	7658	Run_23972vs24044ReferenceDOI6th_00001		41.14547253769846	1.829647000332119	137.01442355053587	6.092724511105956	11.427256424588023	0.11219854920364317	7.9360880466238894	0.11747661627289566
30	30	0.6772216264594774	0.0006036711236215128	0.027395023067698445	0.0003474428091203021	0.5766733244836135	0.0005516466933476206	0.030096521787663377	0.0002956816251988794	0.0	0.0	0.0	0.0	23972	24044ReferenceDOI6th	9550.590645318682	0.0	0.3954207625193858	1392650428.0	20	-107.3621524849108	2.851584865601455	1376464150.0	399	56.55035546169604	2.8825479525558038	5181	Run_23972vs24044ReferenceDOI6th_00000		39.98713982547498	2.038269204347607	133.1571756188317	6.787436450477531	12.290720898771394	0.12132056472470902	9.526464720525313	0.12111933004035956
31	31	0.4999002758641832	0.00038842159736705536	0.022737836470638758	0.00025136137883107574	0.4930741267289788	0.00033797930622585037	0.023333677837569733	0.00021141808213016001	0.6447800362756786	0.6447800362756786	0.03045822461713969	0.03045822461713969	23972	24044ReferenceDOI6th	20234.805033359557	0.0	0.4721158220522162	1392650428.0	20	-132.00130745009017	2.0585596764598533	1376464154.0	850	60.773225129599936	1.791058586963532	10271	Run_23972vs24044ReferenceDOI6th_00003		42.97315960371681	1.2664696723443092	143.100621480377	4.21734400890655	11.144533515075466	0.10126516099607535	10.711657399225462	0.11870696090620886
32	32	0.7657102904616802	0.000959583833533199	0.030199308757792524	0.0005764943276190993	0.6672350005830928	0.0003474174000457376	0.03946008727499413	0.00017963089216970035	0.4506203840905975	0.4506203840905975	0.10278198696376956	0.10278198696376956	23972	24044ReferenceDOI6th	2414.119275059957	0.0	0.4775055852565842	1392650428.0	20	-155.489526929534	5.584751832771933	1376464153.0	108	60.8333580049636	4.082500899088665	34153	Run_23972vs24044ReferenceDOI6th_00002		43.015679967658706	2.886764069945772	143.2422142923035	9.612924352919421	13.927402706902589	0.06381394329850623	9.288026164794053	0.17768684720741315
33	33	0.594618123489006	0.0004280119711849774	0.02593898676484616	0.0002557011497773101	0.5746769503436129	0.0003989949468151088	0.030628898527311287	0.000218529926609534	0.0	0.0	0.0	0.0	23972	24044ReferenceDOI6th	19309.79172117011	0.0	0.878466511898188	1392650428.0	20	-137.10690936699223	2.002069003967628	1376464157.0	815	54.27854931995107	1.6345588526002612	10612	Run_23972vs24044ReferenceDOI6th_00005		38.38073029710586	1.155807648922147	127.80783188936253	3.8488394709107494	12.551583283214894	0.08997558085382429	10.273200802017287	0.1015407031740994
34	34	0.5425265052140608	0.00040441118755270826	0.024939363052002356	0.00024028943400955386	0.5361017177822833	0.0003742122329186919	0.02788096074546152	0.00022791575994484572	0.0	0.0	0.0	0.0	23972	24044ReferenceDOI6th	19652.38191099268	0.0	0.9627019351535364	1392650428.0	20	-132.49092197848879	2.010292947478701	1376464156.0	833	57.50573034313484	1.6722858757280696	10433	Run_23972vs24044ReferenceDOI6th_00004		40.662691882715656	1.1824846828098021	135.40676396944315	3.937673993756641	12.247612790195717	0.10048370113506565	10.825683063040765	0.10461657595729171
35	35	0.67463684486974	0.000421712381533294	0.026127142308881537	0.0002500763031836168	0.661767476187139	0.0004059089366396504	0.02992912132865424	0.00023284072483031212	0.0	0.0	0.0	0.0	23972	24044ReferenceDOI6th	16138.607412892292	0.0	0.4648202510931917	1392650428.0	20	-126.73297261162091	2.2234320825104747	1376464160.0	683	57.981253913995296	1.798448450383816	11108	Run_23972vs24044ReferenceDOI6th_00007		40.99893782428512	1.2716950948808343	136.52646295486946	4.234744665953178	10.650732056987499	0.08311703857516374	9.120376481853171	0.08748177486817167
36	36	0.6703399357111737	0.0004362619865081418	0.02781167821767169	0.0002628746289774205	0.6416283319967541	0.00035952528465194603	0.02707530964028257	0.00022050887045695932	0.3800871074813538	0.3800871074813538	0.1391963362832507	0.1391963362832507	23972	24044ReferenceDOI6th	25173.584770792182	0.0	0.8446636098651849	1392650428.0	20	-128.62114095827792	2.188679887924032	1376464198.0	1044	66.07025077233648	2.0651252652722936	11047	Run_23972vs24044ReferenceDOI6th_00028		46.71872235581485	1.4602640790737065	155.57334544486343	4.8626793833154425	9.937583959928382	0.0811257817337713	9.77064004595379	0.0925702706388348
37	37	0.6732564860407617	0.0004296777284830609	0.02748524486843736	0.00024716847154052573	0.6569020043721632	0.000392926419547221	0.029452925209109405	0.0002196115022798327	0.3896388878316733	0.3896388878316733	0.09958636412255828	0.09958636412255828	23972	24044ReferenceDOI6th	15129.54053768236	0.0	0.7204601595181629	1392650428.0	20	-97.74357641583076	2.7811421448449534	1376464163.0	667	66.73104004403501	2.4767945871613377	11064	Run_23972vs24044ReferenceDOI6th_00009		47.1859709307682	1.751358248187917	157.12928319945811	5.832022966465764	10.558901998441202	0.07898385653186342	9.614129682703286	0.08667510505420688
38	38	0.7247461560820874	0.0004278703105971821	0.02536856276590214	0.0002584593602834837	0.7041922805644535	0.00034795292829690365	0.026023632736899442	0.00020579624167794389	34.603827894583155	34.603827894583155	37.101424860510775	37.101424860510775	23972	24044ReferenceDOI6th	11255.064842795418	0.0	0.5453124569542354	1392650428.0	20	-116.36221711331687	2.941150700411713	1376464162.0	488	62.42502217752092	2.6039986901330776	15362	Run_23972vs24044ReferenceDOI6th_00008		44.141156497445664	1.8413051319939864	146.99005113649406	6.131546089539975	8.702971729010429	0.0689577689276232	8.243295229969158	0.08412501982764131
39	39	0.6714981775872692	0.0004174806664957833	0.02730206083453808	0.0002436840527353683	0.6422734212571878	0.00036707368127280134	0.02772313692418605	0.0002262790656749987	0.4137992010036624	0.4137992010036624	0.092294169345349	0.092294169345349	23972	24044ReferenceDOI6th	25330.440403907563	0.0	0.8979015879036351	1392650428.0	20	-134.1764869044627	2.2684179702750096	1376464192.0	1053	67.23494370652978	2.29241177035567	11131	Run_23972vs24044ReferenceDOI6th_00025		47.54228462758299	1.6209799080903526	158.31580780985135	5.397863093940875	10.165139221963017	0.08317205097433547	9.575059979515895	0.08566910503475506
40	40	0.6716919819110377	0.0004241172223207417	0.025883918266361126	0.00024601787296505995	0.6439666727967064	0.00041564307090025354	0.03371255724161018	0.00022149737079103188	0.0	0.0	0.0	0.0	23972	24044ReferenceDOI6th	24506.501969713794	0.0	0.6616172241807183	1392650428.0	20	-131.0210399611367	1.9633593597787475	1376464191.0	1007	62.414281243969775	1.6693958364994108	10880	Run_23972vs24044ReferenceDOI6th_00024		44.13356151049537	1.1804411164733222	146.96475982994957	3.930868917856163	12.328754834344595	0.08139199219645861	9.075086372752601	0.08644574522776781
41	41	0.6710506497552298	0.0003991067172147337	0.024335763770449576	0.0002539502362719708	0.6439866656065101	0.0003692767691493293	0.028442661191689755	0.00021394725746930922	0.4771474216831725	0.4771474216831725	0.04575273559882012	0.04575273559882012	23972	24044ReferenceDOI6th	22708.885469528275	0.0	0.7203160907483604	1392650428.0	20	-133.13475307496427	2.053518489031768	1376464189.0	941	61.716910747319524	1.804268890021186	11101	Run_23972vs24044ReferenceDOI6th_00023		43.640446103314545	1.2758107672179058	145.32268552403744	4.248449854835626	10.401219572356352	0.07846555065642476	8.540446790464062	0.08926648914759647
42	42	0.6716108709617753	0.0004227128346915933	0.026015041377658074	0.0002509163878283846	0.6433764753222292	0.00039081632653142787	0.02851240260738099	0.0002191434953365373	0.4526067911984041	0.4526067911984041	0.21234698723078968	0.21234698723078968	23972	24044ReferenceDOI6th	20910.617598357687	0.0	1.0374081921007834	1392650428.0	20	-130.50507206536665	2.4291096811177475	1376464187.0	879	64.64357792754193	2.37551096282712	11204	Run_23972vs24044ReferenceDOI6th_00022		45.70991231272592	1.679739910598041	152.21400800137732	5.593533902291477	10.436612266053467	0.08046489987065444	9.122160628021115	0.08817083578733798
44	44	0.6717789136278515	0.0004295990045875745	0.025842758832971824	0.0002561197531793189	0.6445741974657884	0.00037707103011930254	0.02992221047364822	0.00020925831661788483	0.4772644335702194	0.4772644335702194	0.045818232687144585	0.045818232687144585	23972	24044ReferenceDOI6th	21635.128621661115	0.0	0.7328963830640042	1392650428.0	20	-128.22327280879819	2.1706171208255998	1376464183.0	903	61.66224248158397	2.439854966988924	11096	Run_23972vs24044ReferenceDOI6th_00020		43.601789801897226	1.725237992269548	145.19396004031776	5.745042514257595	10.932303207681793	0.07672110462042306	9.05948308543715	0.08997251245426797
45	45	0.6707919768713511	0.0004194415111374294	0.026140920812007532	0.000240332153535913	0.6404509748434987	0.00037544385339804753	0.029063811247135894	0.0002190789079366726	0.0	0.0	0.0	0.0	23972	24044ReferenceDOI6th	25280.81282429196	0.0	0.6549186790472896	1392650428.0	20	-128.80689041474164	2.158668048659846	1376464196.0	1032	67.86256142160667	1.7818370229352267	10877	Run_23972vs24044ReferenceDOI6th_00027		47.98607736990667	1.2599490418867485	159.79363764178922	4.195630309482873	10.687043688821053	0.08080067152821227	9.17749028535034	0.08457014779509789
46	46	0.6721917482761495	0.00044229871665718	0.02749602366238723	0.00024294331279593853	0.6412724595116501	0.0003837990394886583	0.02867372513803812	0.00021885533920496192	0.0	0.0	0.0	0.0	23972	24044ReferenceDOI6th	26688.300395596358	0.0	0.6924318978898424	1392650428.0	20	-135.83755342433977	2.0967055258735434	1376464194.0	1100	65.45753144557075	1.970955110200843	11081	Run_23972vs24044ReferenceDOI6th_00026		46.28546436489475	1.393675723837295	154.1305963350995	4.640940160378192	10.53009866531669	0.08061883783840848	9.633134576701183	0.0853500228186855
