# Supplementary material for: Influence of Depth of Interaction upon the Performance of Scintillator Detectors
Source: PLoS One. 2014 May 29;9(5):e98177. doi: 10.1371/journal.pone.0098177 (PMC4038557; doi:10.1371/journal.pone.0098177)
Supplement: File S1 — Supporting Information. (ZIP) [file pone.0098177.s004.zip › supporting information/csv/standarddata.csv]

	Unnamed: 0	LPloc	LPlocerr	LPscale	LPscaleerr	RPloc	RPlocerr	RPscale	RPscaleerr	RSPloc	RSPlocerr	RSPscale	RSPscaleerr	SampleA	SampleB	amplitude	amplitudeerr	chisquared	ctime	length	location	locationerr	mtime	numofsamples	scale	scaleerr	totalevents	uniquename	DOI	TimeResolution	TimeResolutionerr	CTR	CTRerr	ERright	ERrighterr	ERleft	ERlefterr
0	0	0.6084517867465173	0.00018496551494635041	0.025147537045081585	0.00010571726439178794	0.5160008660698594	0.00016905761528814096	0.0236372731812613	0.00010592180047839229	0.0	0.0	0.0	0.0	30A	30B	82510.95093999317	0.0	1.475817987250283	1392650428.0	30	-70.61431376065718	1.6382284000876632	1376465069.0	3502	90.19153180279169	1.2857178558678788	39872	Run_30Avs30B_SW_00001		63.77504374335616	0.9091398145768051	212.370895665376	3.027435582540761	10.787923432348268	0.04847117145795387	9.733301969222316	0.041024489626004634
1	1	0.4874626631877131	0.00011717697116520495	0.017565287738978527	7.785264855677588e-05	0.3834976569776842	9.940736144537284e-05	0.01563100754498545	7.40452725182522e-05	0.0	0.0	0.0	0.0	20A	20B	48941.322426785555	0.0	1.26351046553178	1392650428.0	20	-70.19186655985877	2.1273512786268163	1376464807.0	2249	90.50719137854428	2.2735161679081446	63594	Run_20Avs20B_SW_00005		63.99824876991728	1.6076186994651023	213.11416840382455	5.35337026921879	9.598760800403737	0.045538084468803565	8.486035085186623	0.037666974904944625
2	2	0.7105377316532293	0.00038693886408631376	0.018453496271959045	0.0002604898822454899	0.5330948007407261	0.00037454318936908885	0.017817058988834494	0.0002449629371006766	0.0	0.0	0.0	0.0	5A	5B	8080.053651622213	0.0	0.8770285689030967	1392650428.0	5	-29.801539268529663	3.5794595151219584	1375460764.0	370	63.36626278258666	2.6683522952333862	6242	Run_5Avs5B_SW_00000		44.80671411201577	1.8868100025542158	149.20635799301252	6.283077308505539	7.870865343350502	0.10835604750957534	6.116210552161469	0.08640075994214413
3	3	0.759680968429677	0.0004076508855152709	0.02134803160436553	0.000266083952855112	0.6704174681077995	0.0004100364370389948	0.020433181291429788	0.00025149902375745485	0.0	0.0	0.0	0.0	5A	5B	8030.016714037903	0.0	1.2103992274676283	1392650428.0	5	-82.8624925325757	3.2549745302130764	1375465004.0	361	58.48294228331011	2.392045742471897	6481	Run_5Avs5B_SW_00007		41.353685072270046	1.691431765410288	137.70777129065925	5.632467778816259	7.177638446255355	0.08845398621369543	6.617858879919367	0.08256204820541631
4	4	0.7068704100252543	0.000397522562641341	0.020236369524386514	0.0002598163687581987	0.6272701587028214	0.0003499071062684426	0.01906086599935413	0.0002303957441536398	0.0	0.0	0.0	0.0	5A	5B	10094.033063489922	0.0	0.8703745702966874	1392650428.0	5	-68.06467033123414	2.9252717816241507	1375464398.0	446	60.39911234274048	2.5442194850497533	6526	Run_5Avs5B_SW_00006		42.70862191519989	1.7990348507056264	142.21971097761565	5.990786052849736	7.156141385923237	0.08659099272190808	6.74192179415568	0.08664306948115445
5	5	0.4134930841707972	0.00034318999325552317	0.016816777645417426	0.00023105284980493197	0.3288402130097492	0.00029146159611492686	0.014417515420131238	0.0002091655410951729	0.0	0.0	0.0	0.0	5A	5B	17947.30789113262	0.0	1.1733185194645213	1392650428.0	5	15.245517927510429	2.837481365279883	1375680640.0	773	72.84008695832007	2.644292205948229	6312	Run_5Avs5B_SW_00244		51.50571943044592	1.8697969502647271	171.5140457033849	6.226423844381541	10.325151082845956	0.15007387979911768	9.577792923520684	0.13183324994865986
6	6	0.6635388162760045	0.00012351438229226165	0.019702401609390158	7.99696803208039e-05	0.5452013537610778	0.00012530389299814998	0.021467902536398204	8.015645578448266e-05	0.0	0.0	0.0	0.0	20A	20B	42550.023008159216	0.0	1.1652189502336625	1392650428.0	20	-131.08392079962357	2.175955972276022	1376464819.0	2003	87.29311892610453	1.8886004031073016	66796	Run_20Avs20B_SW_00009		61.72555634357226	1.33544215198882	205.54610262409562	4.447022366122771	9.273071338589007	0.034689152904990306	6.992681460674895	0.02841228563559225
7	7	0.5540557602004309	0.00018821248679550808	0.02731885050910561	0.00010855508893325213	0.4652984681891211	0.00016260411163512901	0.021876046968104263	0.00010300792519946783	0.0	0.0	0.0	0.0	30A	30B	94923.14651852859	0.0	1.4716437115267669	1392650428.0	30	-49.8045451244579	1.529003064714087	1376465066.0	3978	94.73857851265585	1.1922134744302892	39172	Run_30Avs30B_SW_00000		66.9902913062731	0.843022232391632	223.0776700498894	2.8072640338641346	11.072052485018274	0.0522784496347858	11.611808335982294	0.046309364755088116
8	8	0.450176688427964	0.00010941299641805272	0.016954250198532018	7.860917115618832e-05	0.3498458868593446	9.881622433100092e-05	0.01508831571175631	7.131866263443137e-05	0.0	0.0	0.0	0.0	20A	20B	44946.80843817478	0.0	1.3695699092739906	1392650428.0	20	-64.2780280576733	2.160264112254586	1376464804.0	2086	86.80353647848189	1.8429832267685604	63750	Run_20Avs20B_SW_00004		61.379369274908385	1.3031859372611136	204.39329968544493	4.339609171079508	10.15675325503316	0.048094051107859914	8.869241843012924	0.041179112456552466
9	9	0.8185564902453492	0.00027822464500439715	0.023761026934381	0.0001637052080963213	0.7116656870275896	0.00021958103679367742	0.020485633932998373	0.00014438540693160966	0.5254257128260966	0.5254257128260966	0.12025324578559055	0.12025324578559055	5A	5B	24840.30756288104	0.0	0.7842502987305198	1392650428.0	5	-131.1446627830666	2.4411325321836603	1375536068.0	1048	77.61053713824748	2.207762251185609	34757	Run_5Avs5B_SW_00047		54.87893710198518	1.5611236590610218	182.74686054961066	5.1985417846732025	6.778979061602681	0.04782488474591612	6.836085120245638	0.04715552883868089
10	10	0.4650246955359025	0.00021987546963400263	0.018466872139914464	0.00014193186371401164	0.3657699537651461	0.00018915547870639743	0.01604539108029905	0.00012858361649306784	0.0	0.0	0.0	0.0	5A	5B	60532.44025172271	0.0	1.5436642840811161	1392650428.0	5	-22.815532972135266	1.4589998671132132	1375503550.0	2479	69.4527838422833	1.219833096005867	18110	Run_5Avs5B_SW_00029		49.110534427161994	0.8625522541015294	163.53807964244945	2.8722990061580926	10.330781849393379	0.08296041731644292	9.352080503892493	0.07201369251677575
11	11	0.8253610160422641	0.0004092697215174241	0.0342054750851863	0.00022495828499229786	0.7620353119592015	0.00025803802123760823	0.024321436773450854	0.0001549654613942731	0.5878068069582002	0.5878068069582002	0.055395222153969366	0.055395222153969366	5A	5B	4121.409073541176	0.0	1.0010191389994991	1392650428.0	5	-232.00601675363228	5.376461650594349	1375501744.0	198	69.94463020794127	4.267561255612269	61747	Run_5Avs5B_SW_00028		49.45832232762071	3.0176215029724123	164.69621335097696	10.048679604898133	7.516316199864411	0.04795823309812086	9.75983748443588	0.06436946572938139
12	12	0.769711818499105	0.00043183475971005173	0.022394017722365853	0.00026493040004162464	0.6640539847072795	0.0003797598867693359	0.01896831017388792	0.0002448508704848078	0.0	0.0	0.0	0.0	5A	5B	14890.814179584366	0.0	0.840928449292439	1392650428.0	5	-80.48601520302451	3.0654383757359462	1375658828.0	625	71.74194307432337	3.2560343745449485	6931	Run_5Avs5B_SW_00208		50.72921444335332	2.302363986017232	168.92828409636655	7.666872073437383	6.726918516902978	0.08691904884015388	6.851643754023105	0.08114884749640579
13	13	0.7472006468516151	0.00024995083780323264	0.021874558844304927	0.00014595649424439618	0.6253330629986561	0.00021889275937443523	0.019357233763896357	0.00013522373365509863	0.0	0.0	0.0	0.0	5A	5B	35852.04067389669	0.0	1.2000405283226685	1392650428.0	5	-64.82569555630367	1.6252204275538311	1375496326.0	1526	59.43109532959743	1.262249920752574	19359	Run_5Avs5B_SW_00025		42.024130520902496	0.8925454785163272	139.9403546346053	2.9721764434593694	7.289920877584221	0.0509890574218627	6.894344416777287	0.04605981559958334
14	14	0.6950186940414749	0.00023554621676644862	0.020712018375168544	0.00014390512147025754	0.5819696499288538	0.00023662732157280638	0.02096422714876161	0.00014582389271313153	0.0	0.0	0.0	0.0	5A	5B	40977.03611046535	0.0	0.8447837503428834	1392650428.0	5	-55.575018459803324	1.5414320127762264	1375494520.0	1714	61.533667434556065	1.3039736615479112	18955	Run_5Avs5B_SW_00024		43.51087351425242	0.92204861856918	144.89120880246054	3.0704218998353694	8.483389974265704	0.05910986441572487	7.018056304340382	0.048818757681293144
15	15	0.8238448721218785	0.0003045925659884617	0.024838675636510044	0.00017724818139961673	0.7108101692234042	0.0002221017320460355	0.02087360668818352	0.00014075879340965703	0.527339613835917	0.527339613835917	0.06585169853860581	0.06585169853860581	5A	5B	17596.746284091838	0.0	0.7592599382360985	1392650428.0	5	-160.23021856664508	2.769217554431314	1375499938.0	763	72.10581315648584	2.2918752106793505	35714	Run_5Avs5B_SW_00027		50.98650944592131	1.620600503104716	169.78507645491794	5.396599675338704	6.915678176689433	0.04668512638942016	7.10025432012733	0.050735200065976795
16	16	0.7932872156362868	0.000241167682617482	0.021358051811407115	0.0001408981925687982	0.6675225737838284	0.00022332426898568844	0.019865323747238112	0.00014492653429362792	0.0	0.0	0.0	0.0	5A	5B	30012.958456481465	0.0	1.0445783527046937	1392650428.0	5	-85.92955894998146	1.8445383441330172	1375498132.0	1286	64.36308212856753	1.4922206487210603	20855	Run_5Avs5B_SW_00026		45.51157183117678	1.0551593397372507	151.5535341978187	3.5136806013250452	7.008427768900589	0.05118338900414739	6.340479340199643	0.04187227341146129
17	17	0.5596306031501684	0.0002493497266288474	0.02180165180102666	0.00015625063514330959	0.44894282722004814	0.0002069096230312502	0.017762160976833724	0.00014052039706927244	0.0	0.0	0.0	0.0	5A	5B	46839.582252102904	0.0	0.7973194191814409	1392650428.0	5	-36.09592195904466	1.5168090386702258	1375489096.0	1926	62.993157530737285	1.1276856910173223	18228	Run_5Avs5B_SW_00021		44.54288885833677	0.7973941991653863	148.32781989826142	2.6553226832207364	9.317420073166826	0.07383715576936606	9.17442500506726	0.0658792891931754
18	18	0.5150893150121771	0.00024309722590334644	0.02076006199856752	0.0001613679269640228	0.41015682433195577	0.00019633993815402614	0.017267092136350012	0.00013114458282400738	0.0	0.0	0.0	0.0	5A	5B	48845.03708683244	0.0	1.5279133960421327	1392650428.0	5	-28.7786717482444	1.5120432033490412	1375487290.0	2017	64.2597629791164	1.3073087904644625	18279	Run_5Avs5B_SW_00020		45.438514159973465	0.9244069108422047	151.31025215271166	3.078275013104542	9.914257076506262	0.07544877913574048	9.491547306794883	0.07391364813519342
19	19	0.6583375743783955	0.00024485570279448774	0.021265701627173058	0.0001520261921528985	0.5366314830187481	0.00022575266383382208	0.020271890551830957	0.00014473393996709905	0.0	0.0	0.0	0.0	5A	5B	43716.16532208239	0.0	0.9422504555770612	1392650428.0	5	-47.0910190680871	1.45526309709456	1375492712.0	1808	58.900760658175756	1.2610091271267678	19056	Run_5Avs5B_SW_00023		41.64912727844189	0.8916681049294666	138.69159383721149	2.9692547894151238	8.896291730966894	0.06362645771029402	7.607150082429815	0.05445624007638698
20	20	0.6133440301812638	0.0002560461602580513	0.021438232243138296	0.00015333667802149633	0.4861874539180449	0.00021580134112450243	0.01825967154679807	0.00015522007314925368	0.0	0.0	0.0	0.0	5A	5B	44807.014075051935	0.0	1.269028809952401	1392650428.0	5	-38.579116572618496	1.473705210185546	1375490904.0	1855	61.68508864806159	1.174306239120959	18588	Run_5Avs5B_SW_00022		43.61794448113767	0.8303599048721015	145.24775512218844	2.765098483224098	8.844639273632529	0.0752880890456452	8.231438548064137	0.058975452777173844
21	21	0.7738475321262263	0.0004299875835284808	0.022374121427132118	0.00027885538951055966	0.6642814666181659	0.00039599486634726985	0.020584767619357937	0.00027320276352191134	0.0	0.0	0.0	0.0	5A	5B	18097.609647590656	0.0	0.9089628524243172	1392650428.0	5	-76.92229068395648	2.8867402687705237	1375618840.0	748	77.07993276143127	2.249941468770945	6569	Run_5Avs5B_SW_00142		54.50374314901117	1.5909488698407557	181.4974646862072	5.297859736569716	7.297678797269978	0.09695305534438263	6.808971247362126	0.08494654732608817
22	22	0.7747250329803674	0.000411480873756112	0.02163383589719513	0.00026747526131937807	0.6639970857532852	0.0004183907249797405	0.02061140394141054	0.0002691269431165264	0.0	0.0	0.0	0.0	5A	5B	18188.72042978726	0.0	0.9274186129150376	1392650428.0	5	-64.99791865856555	2.728675721351058	1375619446.0	751	73.76261168068271	2.2359791715037813	6483	Run_5Avs5B_SW_00143		52.15804291744078	1.581076034762202	173.6862829150778	5.264983195758132	7.310251403732409	0.0955623941379867	6.5762278704095545	0.08138180338517167
23	23	0.7751911436706961	0.00041633480792046873	0.020816553437919903	0.0002575131422063178	0.66363377211889	0.00039054168164647565	0.021313199469017077	0.0002604419470589707	0.0	0.0	0.0	0.0	5A	5B	17778.857882125514	0.0	0.7688190138179328	1392650428.0	5	-72.00576623146999	2.6581694942818763	1375617628.0	733	69.11405695677621	2.5630332152399404	6792	Run_5Avs5B_SW_00140		48.871018349449734	1.8123381669025218	162.7404911036676	6.035086095785398	7.563295730004412	0.09252868883876844	6.323986509206884	0.0783051672196184
24	24	0.7763271549387919	0.00040618674867181617	0.02046049510385345	0.00025870841983028655	0.6645734903729017	0.00039607098158462537	0.02006963971467253	0.00025939195004991757	0.0	0.0	0.0	0.0	5A	5B	17811.92381507614	0.0	0.5918475288243445	1392650428.0	5	-76.64421846151498	2.7645376932042973	1375618234.0	728	71.34655298894819	2.3707178834102605	6597	Run_5Avs5B_SW_00141		50.4496314327706	1.676350691639614	167.9972726711261	5.582247803159915	7.111930014170938	0.09201648172619553	6.206721697552095	0.07854674541884833
25	25	0.7693942886411833	0.0004194577965760733	0.02159384224195735	0.00026877608544451667	0.6626561725260957	0.0004001206012918252	0.02102678723704414	0.00026354751643529285	0.0	0.0	0.0	0.0	5A	5B	18048.82581469296	0.0	0.6816427397000961	1392650428.0	5	-80.58467786853151	2.757710412034799	1375661858.0	742	73.04726949941538	2.5118118403357927	6703	Run_5Avs5B_SW_00213		51.652219610197875	1.7761191853661005	172.00189130195892	5.914476887269115	7.472666217606071	0.09377022499216704	6.609549775788071	0.08234718758544861
26	26	0.5116354196641584	0.00023262728956814497	0.01978561009837897	0.0001550857100874631	0.4088236221560552	0.0002023482828923475	0.01762684774914745	0.00013794140345313222	0.0	0.0	0.0	0.0	5A	5B	56515.85419591903	0.0	1.8739964353216096	1392650428.0	5	-34.170274674123604	1.4805714224864768	1375505356.0	2325	70.73281323095209	1.4114054245095982	18032	Run_5Avs5B_SW_00030		50.01565188800777	0.9980143466742145	166.55212078706586	3.3233877744251346	10.15382287117369	0.07961895633788571	9.107092666154326	0.07150419408925009
27	27	0.7704112710428663	0.0004424410404892082	0.02175356787753452	0.0002657480773832253	0.6649829006532595	0.00040058553349578587	0.019851541825710948	0.00026679795871115483	0.0	0.0	0.0	0.0	5A	5B	10083.748746948664	0.0	0.9900932935469244	1392650428.0	5	-86.30053035642145	2.9827717174947885	1375655194.0	434	60.76941829978996	2.5961250937488534	6921	Run_5Avs5B_SW_00202		42.97046776854335	1.8357376585983756	143.09165766924937	6.113006403132591	7.030313253712704	0.09457988033916284	6.6496499048160125	0.08132382068926182
28	28	0.5407889572660686	0.0001979009200358188	0.023128176266101242	0.0001229710646956089	0.5353203747963811	0.0001874278456841267	0.02209209300759189	0.00011794658265299475	0.0	0.0	0.0	0.0	15A	15B	53699.594640048446	0.0	0.8913144349926142	1392650428.0	15	-162.2104226199445	1.8195584569696024	1376464612.0	2285	84.87700844613241	1.5881994451182446	30573	Run_15Avs15B_MW_00000		60.01710823908809	1.1230265975198226	199.85697043616335	3.739678569741009	9.718830345784667	0.05199892828880547	10.071739515914468	0.053677497395400064
29	29	0.7697084201281681	0.0004330449247537932	0.02185149627245277	0.00025537180313471824	0.6649476873681824	0.00042023693929597335	0.020546875386180368	0.0002726962869446006	0.0	0.0	0.0	0.0	5A	5B	9869.535880240452	0.0	1.0150500551883916	1392650428.0	5	-87.432129950465	3.1109629260016787	1375653982.0	426	62.44490507446435	2.3526046285942352	6936	Run_5Avs5B_SW_00200		44.155215828703994	1.6635426863298426	147.0368687095843	5.539597145478376	7.276947112331609	0.09668842354507226	6.685684133877262	0.07822404778019393
30	30	0.3654774889052855	0.0001818384071645605	0.017670174290087694	0.00012289387146915048	0.3002926036579065	0.00017899187668761276	0.01881539940875125	0.0001231351238590979	0.0	0.0	0.0	0.0	30A	30B	79969.80502656294	0.0	1.5976970081803314	1392650428.0	30	-28.494034378363537	1.8396497271685892	1376465073.0	3304	103.08241485341185	1.5039094877258976	24859	Run_30Avs30B_SW_00003		72.89027456393241	1.063424597061769	242.72461429789493	3.541203908215691	14.755696633170318	0.09696659218413875	11.3859982396729	0.07939057659924258
31	31	0.5335752105596623	0.00012296276440676549	0.020857759367547364	7.749335114279291e-05	0.4184459164595699	0.0001066870206275483	0.017272769751138874	7.289636618030364e-05	0.0	0.0	0.0	0.0	20A	20B	54365.70391671958	0.0	1.5012406586665654	1392650428.0	20	-79.05596803076494	1.9428503459514324	1376464810.0	2509	85.92667167540426	1.6731185998660334	64460	Run_20Avs20B_SW_00006		60.75933222646839	1.183073507694614	202.32857631413972	3.9396347806230647	9.72105860372574	0.04110063539019223	9.205829344855148	0.03426837800155238
32	32	0.4153033626608692	0.0003530551381395362	0.016683111319752003	0.00024361100981325898	0.3279800077757429	0.0003031654639536452	0.014828133596036063	0.00021109459479210445	0.0	0.0	0.0	0.0	5A	5B	20351.27138258117	0.0	0.9407858294147706	1392650428.0	5	-23.08744330716404	2.7186455041890354	1375641258.0	839	75.5557352905675	2.2576070885401296	6351	Run_5Avs5B_SW_00179		53.425972781496014	1.596369281561544	177.90848936238174	5.315909707599942	10.64706805011778	0.1518917497354317	9.460247782799337	0.13837483503798997
33	33	0.7744818420347079	0.0004431689708133328	0.023548163580917592	0.0002805012012427669	0.6643069515345185	0.0003865701669136348	0.01905902958238588	0.00025332139675827384	0.0	0.0	0.0	0.0	5A	5B	17237.606729807037	0.0	0.981911831071012	1392650428.0	5	-80.95527663215226	3.0517168465936977	1375617022.0	721	73.23335324102571	3.0371245876070283	6768	Run_5Avs5B_SW_00139		51.783800685759104	2.147571391205326	172.44005628357783	7.151412732713736	6.756517384446865	0.08988967658517193	7.160390628057579	0.08539155238737384
34	34	0.7753850231761177	0.00042987277909789284	0.021502553764415868	0.00027186754325287125	0.6665874181604566	0.0003892232447586927	0.020214385851957874	0.00024507473334056716	0.0	0.0	0.0	0.0	5A	5B	17316.697148360385	0.0	0.9056055797666988	1392650428.0	5	-76.11499013492251	2.6456272631760935	1375616416.0	711	66.89155518311874	2.3744365892736297	6782	Run_5Avs5B_SW_00138		47.29947227409741	1.6789802137728405	157.50724267274438	5.591004111863559	7.141580741612746	0.0866833013056417	6.530757314317838	0.08265097345978246
35	35	0.7756196804379243	0.00043888874029269457	0.02298064621627116	0.00026242602072107607	0.6648432316076988	0.0004143098315118621	0.02110102097130357	0.00027206105019603953	0.0	0.0	0.0	0.0	5A	5B	15208.167260710154	0.0	1.4193624171417305	1392650428.0	5	-76.50283051986717	2.6754475041071504	1375613386.0	649	63.24598271364661	2.4202618467831902	6888	Run_5Avs5B_SW_00133		44.72166325962668	1.7113835641074706	148.92313865455685	5.698907268477877	7.4743792257995025	0.0964816472742855	6.9775720245729325	0.07977770079230263
36	36	0.7771278275814983	0.00042867725894749927	0.02188359701215046	0.00026901528722237815	0.6673011076094449	0.00039945842483224186	0.019880997539305358	0.00026326916405317865	0.0	0.0	0.0	0.0	5A	5B	13172.926880293226	0.0	1.096741787580238	1392650428.0	5	-83.3237152499423	2.751788420374856	1375612780.0	559	61.13161104304113	2.765532511093352	6906	Run_5Avs5B_SW_00132		43.22657671339282	1.95552679218597	143.94450045559807	6.51190421797928	7.016285252813724	0.09300629604232825	6.631582235833616	0.0816041424581505
37	37	0.7753111672496705	0.0004313227610635674	0.022398096907941343	0.0002800409665544996	0.6665636157653015	0.000406591267955419	0.019750816357557027	0.0002545007427580025	0.0	0.0	0.0	0.0	5A	5B	12993.354556845501	0.0	1.651555939640752	1392650428.0	5	-87.02515382911682	3.2721738755725047	1375612174.0	566	63.402008435175155	3.2756817761946384	6868	Run_5Avs5B_SW_00131		44.83199010535903	2.316256796956423	149.29052705084558	7.713135133864889	6.9780545205191915	0.09001697719307707	6.803399776288244	0.08514632996222626
38	38	0.7765327401644946	0.0004137035901417189	0.021112885405433414	0.0002556759551935149	0.6657421344941317	0.0003968663289932501	0.020584376027427936	0.00026282759390311395	0.0	0.0	0.0	0.0	5A	5B	12994.545624453624	0.0	1.1966326245859835	1392650428.0	5	-85.75757114226714	2.9713719688676883	1375611568.0	558	67.78271896542194	2.8671976971076942	6877	Run_5Avs5B_SW_00130		47.92962022771185	2.027414934627303	159.60563535828047	6.7512917323089185	7.281528843210102	0.09307405634407925	6.402929658737019	0.0776141474948903
39	39	0.7756495963759771	0.0004145681528416085	0.021340784452100983	0.00026042475117483017	0.6641551502794083	0.0003895237813079111	0.02073169980666752	0.000239714436559392	0.0	0.0	0.0	0.0	5A	5B	17268.027464585783	0.0	0.8177014490259034	1392650428.0	5	-81.08372695876567	2.7509234721729268	1375615810.0	714	68.35531383120619	2.4273221308131374	6827	Run_5Avs5B_SW_00137		48.3345059401805	1.7163759388221493	160.95390478080105	5.715531876277757	7.3511668206084435	0.0851086145589811	6.479413851243301	0.07914504921092719
40	40	0.7763503672928828	0.0004104256146404213	0.020755894985884805	0.0002578796890571403	0.6646917347329454	0.00039719616010074434	0.02014598457419762	0.00024487359646013806	0.0	0.0	0.0	0.0	5A	5B	16227.3868233618	0.0	0.9591361398761477	1392650428.0	5	-80.86927611990325	2.8005970350218523	1375615204.0	677	66.9720195272948	2.5070482261143443	6805	Run_5Avs5B_SW_00136		47.356369157508034	1.7727508014471576	157.69670929450174	5.903260168819035	7.13771379920904	0.08686339259433905	6.296143436139883	0.07829663171817203
41	41	0.7743447456049499	0.00042224064435153366	0.022257257003903862	0.00025588739168765524	0.6657533304336756	0.0004150199261492044	0.021526652601501363	0.000262688861462901	0.0	0.0	0.0	0.0	5A	5B	16087.497058584397	0.0	1.3060866455932392	1392650428.0	5	-83.39622350320452	2.8533967668639297	1375614598.0	692	66.71581827718504	2.8699907906686124	6765	Run_5Avs5B_SW_00135		47.175207516206946	2.029389950024717	157.09344102896912	6.757868533582307	7.614722234061154	0.09304331180655807	6.769057392291619	0.07791003142360793
42	42	0.7755109761108138	0.0004379090389547821	0.02209064684126684	0.0002648355197069769	0.6671675071945143	0.0003616044427932358	0.01917949385703363	0.00023986804146171035	0.0	0.0	0.0	0.0	5A	5B	15605.698937933952	0.0	1.2378460518186698	1392650428.0	5	-82.74059127081951	2.8049921798610566	1375613992.0	659	65.13512626368316	2.688822887382092	6830	Run_5Avs5B_SW_00134		46.05748947449235	1.9012848970774696	153.37143995005954	6.331278707267974	6.770070116760864	0.08474924998122205	6.708283301428052	0.08051195991286073
43	43	0.6494063749486837	0.0002294376013217352	0.0192827013537252	0.00014844613982459368	0.533934299528545	0.00023540247018582358	0.020409074611186986	0.00014960204251615746	0.0	0.0	0.0	0.0	5A	5B	47033.26215998849	0.0	1.119975847209207	1392650428.0	5	-53.453691320895615	1.5114874734677952	1375510778.0	1934	62.401812524246594	1.4274234021778915	18545	Run_5Avs5B_SW_00033		44.124744794226395	1.0093407673043595	146.9354001647739	3.361104755123517	9.001738744220871	0.0661035439711588	6.9926572081481675	0.05388900206930324
44	44	0.5557681953938923	0.00024196190354227982	0.021321038785101703	0.00015001992058619773	0.44680590660222336	0.00021427504581194453	0.0179328139624722	0.00014916800374645904	0.0	0.0	0.0	0.0	5A	5B	53415.94885048999	0.0	1.1680851759459348	1392650428.0	5	-41.492996704083204	1.4569898368645084	1375507162.0	2180	67.39070159879128	1.2154656209909354	18215	Run_5Avs5B_SW_00031		47.65242208942442	0.8594639829018084	158.6825655577833	2.862015063063022	9.451928960110996	0.07875321045500545	9.03453035906961	0.06369068318549301
45	45	0.7890416885621536	0.00024784395206887543	0.021945897865236617	0.00014874831194696585	0.6670397239328405	0.00023283401583797754	0.02038490526854575	0.0001487498707833981	0.0	0.0	0.0	0.0	5A	5B	33765.57231005806	0.0	0.7139990274337851	1392650428.0	5	-83.96185057908573	1.7772694032480565	1375516196.0	1421	65.40608935921064	1.4748550697918037	20526	Run_5Avs5B_SW_00036		46.24908931679113	1.0428800211171432	154.00946742491445	3.4727904703200867	7.1969404797035255	0.05257655411562073	6.550045481983573	0.04444356207380019
46	46	0.691359352759807	0.0002372954807747524	0.020896951518844176	0.00014954783078897598	0.5814870991771874	0.00024949780425927696	0.021555243519884332	0.00015327613990070733	0.0	0.0	0.0	0.0	5A	5B	44424.02598059528	0.0	1.0671462427036875	1392650428.0	5	-62.48193549840367	1.536251878030102	1375512584.0	1842	62.82580191045608	1.3355028647611866	18847	Run_5Avs5B_SW_00034		44.42455056436624	0.9443431319666957	147.93375337933958	3.1446626294490967	8.729789287012112	0.06218914128816782	7.11819701728624	0.05099952233083983
47	47	0.8221737017411469	0.0004146522852915948	0.03229058981387186	0.00022125357309261758	0.7626867859489728	0.00024597415507074676	0.023731849816934863	0.0001508894276647718	0.3996014382922255	0.3996014382922255	0.0614699461406211	0.0614699461406211	5A	5B	5041.262836848617	0.0	0.7441888833458373	1392650428.0	5	-217.55763138241082	5.688040816326561	1375519808.0	232	73.37925950443714	5.514046625458258	60840	Run_5Avs5B_SW_00038		51.88697199403492	3.899019760640333	172.7836167401363	12.983735802932308	7.327845106080125	0.04665105751677275	9.249181632862543	0.063546389363878
48	48	0.4625309230450799	0.00022111470565304805	0.01855935194956072	0.00014624890846197194	0.3642144162536261	0.0001998439051303188	0.01632389923961505	0.0001417928755670139	0.0	0.0	0.0	0.0	5A	5B	63519.70011858196	0.0	1.1180037059337056	1392650428.0	5	-26.919227228976588	1.4772655233748442	1375521616.0	2571	72.93044883351969	1.067642805888581	17808	Run_5Avs5B_SW_00039		51.5696149251603	0.7549374679288484	171.7268177007838	2.513941768203065	10.55498656662817	0.09186560723154537	9.449589565486335	0.07460028581844244
49	49	0.4409569291828236	0.00019712073501296847	0.02003471463683057	0.0001256804401441559	0.363854038507088	0.00016741371155198798	0.017938887158291537	0.00011367877054906777	0.0	0.0	0.0	0.0	30A	30B	75331.98279537201	0.0	1.6066884963579038	1392650428.0	30	-39.73286358504151	1.8255975689210096	1376465076.0	3117	98.32201060656321	1.474659410303439	25832	Run_30Avs30B_SW_00005		69.52416043979649	1.0427416689661169	231.5154542645223	3.4723297576571692	11.610721549529703	0.07377085761582117	10.699855211975619	0.06729183059987118
50	50	0.6502212199536366	0.00017431751645134749	0.02265035035747831	0.00010864872031056873	0.5583047681057339	0.00018002246952524142	0.02639985002732096	0.00010442446734749179	0.0	0.0	0.0	0.0	30A	30B	63176.244379987394	0.0	1.0372365896457545	1392650428.0	30	-96.16100378460573	1.9490225970319928	1376465070.0	2688	94.07077243621978	1.7237313805568033	41410	Run_30Avs30B_SW_00002		66.51808110110757	1.2188621481357649	221.50521006668822	4.058810953292097	11.135790049811387	0.04419366917759425	8.203604166542718	0.0394122854969572
51	51	0.7689040032067269	0.00043963627685488085	0.022488130204576167	0.0002680535910831228	0.6640699243313459	0.0003854360893290156	0.020058729283819347	0.0002500569088308671	0.0	0.0	0.0	0.0	5A	5B	17106.746341456008	0.0	0.6292487085000804	1392650428.0	5	-78.05670801035795	2.8351174756842417	1375661252.0	701	72.60331513143166	2.8835257387252806	6801	Run_5Avs5B_SW_00212		51.3382964660592	2.0389606035785945	170.95652723197713	6.78973880991672	7.113453829573589	0.08877407717249675	6.887666914323272	0.08219388135332176
53	53	0.7715312517488573	0.0004176638766104929	0.021609893344798514	0.0002634716694425563	0.6644555881621291	0.0004052511038486325	0.01966948794007465	0.0002537488065073388	0.4165222357739864	0.4165222357739864	0.4990291247629949	0.4990291247629949	5A	5B	8657.340825257705	0.0	0.5504947989104608	1392650428.0	5	-66.03760207267295	3.695458026067576	1375650346.0	389	67.42091983757005	2.9558106710161582	6828	Run_5Avs5B_SW_00194		47.67378961098041	2.0900737693790847	158.75371940456475	6.959945652032352	6.971367977655292	0.09003549633412425	6.596142244613343	0.08050057534904274
54	54	0.7699980557022005	0.0004313321129968542	0.022851723129140324	0.0002707948741858141	0.6656884733846403	0.0003856776896991678	0.019415903634979602	0.00025843024610513056	0.0	0.0	0.0	0.0	5A	5B	10019.979555055601	0.0	0.7071888751762349	1392650428.0	5	-87.37961859462013	3.3083659104418968	1375652164.0	439	64.49016191497412	2.521534276552728	6907	Run_5Avs5B_SW_00197		45.60143080989663	1.7829939859447492	151.85276459695578	5.937369973196015	6.868746401435285	0.09151120002497098	6.989083617886292	0.08291372369609
55	55	0.7713147403948749	0.0004503363498977889	0.02299667962685224	0.00028184552646650995	0.6643628056081913	0.0004105108219752034	0.02041860194970517	0.0002849224163476375	0.0	0.0	0.0	0.0	5A	5B	8911.5392353744	0.0	0.6784155991600769	1392650428.0	5	-86.4010926493359	3.611795751543138	1375651558.0	387	68.53886135099111	2.5813933068089256	6748	Run_5Avs5B_SW_00196		48.46429363609039	1.8253207121541573	161.386097808181	6.078317971473344	7.237883756532019	0.10109684191707623	7.021411323412701	0.08615146571570659
56	56	0.4148482044751369	0.0003512973365886208	0.01713291540996069	0.00024241734210618814	0.32723125887624044	0.00030249986688675543	0.014706927780154862	0.0002178674284290757	0.0	0.0	0.0	0.0	5A	5B	23949.51179614415	0.0	0.5848372043286573	1392650428.0	5	-22.720988407867907	2.7222845120359698	1375648528.0	973	83.78012758007156	1.9835379939493112	6331	Run_5Avs5B_SW_00191		59.241496340542696	1.402573166262719	197.2741828140072	4.670568643654854	10.58420122857629	0.15709862106288153	9.725970934719474	0.13786111272417204
57	57	0.4147411624890761	0.0003338855857297853	0.017279866219806896	0.00022298421467160698	0.3273631704558444	0.00030063928955062215	0.015185167425894952	0.000213784275541276	0.0	0.0	0.0	0.0	5A	5B	23365.06167323618	0.0	0.6741679902007889	1392650428.0	5	-26.82075909714163	2.6890386971823297	1375647922.0	951	82.08963835621883	2.0251924566862454	6344	Run_5Avs5B_SW_00190		58.04613994683364	1.4320273193306874	193.29364602295604	4.768650973371189	10.92397450763514	0.15411996272904901	9.811923345977766	0.1268619518021334
58	58	0.4141347062357735	0.000361562124849812	0.018718306981687933	0.00022336466976250255	0.3282781157748597	0.0002908165159156921	0.01460316175484115	0.00022754610429410205	0.0	0.0	0.0	0.0	5A	5B	22245.01373141638	0.0	1.169293312599087	1392650428.0	5	-21.1456282935885	2.732474800601296	1375649740.0	913	80.90738600906343	2.0133124667512217	6352	Run_5Avs5B_SW_00193		57.210161295086344	1.4236268978872042	190.50983711263754	4.74067756996439	10.47600929823681	0.1635005181153462	10.644269190223028	0.12735706017745815
59	59	0.2736548207167221	0.0007351588690230745	0.0501726391603932	0.0003566478413134721	0.32847786612292434	0.0003027111308645809	0.015191110006913625	0.00023554256553227958	0.0	0.0	0.0	0.0	5A	5B	18490.41233614647	0.0	1.091838465938224	1392650428.0	5	-235.1973342921781	5.105682255872939	1375649134.0	781	128.95762027489187	4.794728253630203	6419	Run_5Avs5B_SW_00192		91.18680778205584	3.390384862088649	303.65206991424594	11.289981590755202	10.891164293211066	0.16916866705768321	43.17722776206363	0.32810865770045594
60	60	0.769937866488608	0.00043817621926253546	0.02214328457217672	0.0002823181874489687	0.6635363827035162	0.0003819903701373514	0.0203564663092151	0.00023858181413568486	0.36875969654198215	0.36875969654198215	0.11442638245238194	0.11442638245238194	5A	5B	9503.184401444272	0.0	0.5045706630335514	1392650428.0	5	-92.02338953304235	3.150476990096505	1375653376.0	405	60.93696347688997	2.4095668377702024	6933	Run_5Avs5B_SW_00199		43.08894009942587	1.7038210507095357	143.48617053108813	5.673724098862754	7.22484545050517	0.08477870723527237	6.772940705631309	0.08643832031147569
61	61	0.7709377891166272	0.0004236022056932677	0.021703336955068087	0.0002742814970424253	0.6638563382625751	0.0004165494878477618	0.020774318013593262	0.00026145790486269577	0.0	0.0	0.0	0.0	5A	5B	9165.988330757535	0.0	0.5720900291605784	1392650428.0	5	-92.11700835767822	3.292548680389721	1375652770.0	394	61.8889869672213	3.0797875009890245	6915	Run_5Avs5B_SW_00198		43.76212236528804	2.17773862656291	145.7278674764092	7.251869626454491	7.369594308620039	0.09286619642348964	6.629764327385077	0.08386450369917085
62	62	0.7763655430432974	0.0004230888220930105	0.0222238203677792	0.00026408940486525234	0.6666422887406749	0.0003852451325352708	0.020882233824175655	0.0002466091497838753	0.0	0.0	0.0	0.0	5A	5B	10824.521138558775	0.0	0.8057284624275919	1392650428.0	5	-88.93038793871233	3.1193017464977446	1375610356.0	465	62.33787039849232	3.42448384608066	6921	Run_5Avs5B_SW_00128		44.079530883502066	2.4214757496274237	146.78483784206188	8.063514246259322	7.376918849362687	0.08722210952469313	6.7412956995698625	0.08019214799957868
63	63	0.609902068273323	0.0002539828166692635	0.021637783697726374	0.0001614602638564244	0.4862145784427855	0.00022477462722815053	0.01822751519147372	0.00014721247181499292	0.0	0.0	0.0	0.0	5A	5B	50045.64467091528	0.0	1.5790790091395832	1392650428.0	5	-43.10096583476824	1.5056872183004115	1375508970.0	2073	66.54049943744585	1.3251627290394052	18701	Run_5Avs5B_SW_00032		47.051238375757606	0.9370315518794348	156.68062379127284	3.1203150677585176	8.828570795511808	0.07141967183975179	8.354944713076398	0.062441267253062635
64	64	0.7708825611560642	0.0004124287118119437	0.021284755436057744	0.000257082365166191	0.6641381975300739	0.00038997521988502114	0.019779919596310896	0.0002492166563355142	0.0	0.0	0.0	0.0	5A	5B	15105.019058952948	0.0	0.8198816614448177	1392650428.0	5	-82.77221801447821	2.648006654651017	1375657616.0	634	62.6223434329511	2.475031039656606	6900	Run_5Avs5B_SW_00206		44.28068369523258	1.7501112317883767	147.4546767051245	5.827870401855295	7.013858082933534	0.08846686574734969	6.502365156210626	0.07861413085581816
65	65	0.7767419408522048	0.0004485755780227735	0.02404350912049275	0.00028030367822011405	0.6659514807592053	0.00039492056177249175	0.02063471377507956	0.0002489764471643626	0.0	0.0	0.0	0.0	5A	5B	9056.894738832114	0.0	1.055288324005383	1392650428.0	5	-75.20794057426521	3.3902101705158634	1375605510.0	401	63.786037018384064	2.575135398597997	6761	Run_5Avs5B_SW_00120		45.10353932071552	1.8208957028221664	150.1947859379827	6.063582690397814	7.29704075211498	0.08815165773000197	7.289739487562229	0.0850893401789151
66	66	0.778565757479114	0.000384983858219766	0.020229067862719642	0.000254003958063203	0.6670398708890543	0.00038882601698353	0.01976843300035886	0.0002582984036280446	0.0	0.0	0.0	0.0	5A	5B	9591.471440846424	0.0	0.5370523664647557	1392650428.0	5	-91.2596097455749	3.166130019696473	1375606116.0	416	61.14398252746405	2.267353764054408	6893	Run_5Avs5B_SW_00121		43.2353246739216	1.603261221911715	143.97363116415895	5.338859868966011	6.97929190556412	0.09128356402391267	6.118873628729137	0.07689048408636984
67	67	0.7761640979044332	0.00044396624281628494	0.02330266205226705	0.0002667661172293739	0.6654646315127998	0.0003962779889274687	0.02048589137422824	0.0002560863807342108	0.0	0.0	0.0	0.0	5A	5B	9037.397124322884	0.0	0.9328610426741228	1392650428.0	5	-89.90216034997992	3.4141949187852285	1375606722.0	408	63.46410162785529	2.9494629972093187	6965	Run_5Avs5B_SW_00122		44.87589662296868	2.085585286185508	149.4367357544857	6.944999002997743	7.249712742303655	0.09072868649748923	7.07038231750908	0.08104187401532864
68	68	0.7756197984304328	0.00042075391949374016	0.021596860816032012	0.0002801907874491746	0.6649922263361203	0.0004023460666315576	0.020048963257756038	0.00026924425592994583	0.0	0.0	0.0	0.0	5A	5B	9642.862371066225	0.0	0.591607755727742	1392650428.0	5	-91.11203848687722	3.1826537530536108	1375607328.0	400	65.25927026430621	2.3172226241850744	6920	Run_5Avs5B_SW_00123		46.14527253917654	1.6385238310801526	153.66375755545786	5.456284357496909	7.100129385294572	0.095446742873978	6.557414770055949	0.08514814637440923
69	69	0.7762891915963972	0.000439614276164779	0.023051696836902058	0.00024541135996046395	0.6660570485258492	0.00036995729997280297	0.0193020054137096	0.0002469210251273167	0.4863577824664704	0.4863577824664704	0.08039911864472149	0.08039911864472149	5A	5B	11117.382681797824	0.0	0.478769199110611	1392650428.0	5	-87.21498161968834	2.9882272776862187	1375607934.0	475	62.40797740379755	2.2250771902450084	6929	Run_5Avs5B_SW_00124		44.12910402236208	1.573367169885755	146.94991639446573	5.239312675719564	6.8246740800794905	0.08738694275841566	6.99310857842379	0.07455479652203148
70	70	0.7767882314992892	0.00043020359802773935	0.02179792245780329	0.00026245653833948643	0.6668612263589905	0.0003731490675652618	0.01844148328906476	0.0002452739677412353	0.0	0.0	0.0	0.0	5A	5B	8523.164847915572	0.0	1.0526389142038204	1392650428.0	5	-95.16017990220695	3.4511727528089984	1375608540.0	369	64.60601889575742	2.4061374426581086	6907	Run_5Avs5B_SW_00125		45.68335406665629	1.701396102170406	152.12556904196546	5.665649020227452	6.51255335129772	0.08669437508026935	6.608507352003275	0.07965345313124664
71	71	0.7761267489415815	0.0004316677380805882	0.02133877297057564	0.0002700669632867335	0.665707366978607	0.0003946211124787857	0.019938193837777604	0.00027666339299728507	0.0	0.0	0.0	0.0	5A	5B	9307.413228430241	0.0	0.9396186853102196	1392650428.0	5	-90.20181794798731	3.304429159749409	1375609146.0	407	64.40807148223891	2.445583120622595	6877	Run_5Avs5B_SW_00126		45.54338410823902	1.7292884085475952	151.65946908043594	5.758530400463492	7.053316339441257	0.09796144420027064	6.4748200489464285	0.08202545987326551
72	72	0.7749691870242572	0.00045434689460166483	0.023710746048444184	0.0002753424675981423	1.2139756531604229	0.0010020716045038495	0.4718076591489553	0.00047139789106372267	0.6659101677735475	0.6659101677735475	0.0200707119951911	0.0200707119951911	5A	5B	19739.63525153584	0.0	3.5384888142962283	1392650428.0	5	-10.33447200628435	4.334511780572696	1375609752.0	953	115.8277485231274	3.1797986272084837	7024	Run_5Avs5B_SW_00127		81.90258643027349	2.2484571721067934	272.7356128128107	7.487362383115622	91.52630321729859	0.11861841348220069	7.205293820583637	0.08377847596019133
73	73	0.7708378864492959	0.00041629224905881845	0.02130739939516393	0.000261504839424961	0.6636534817592832	0.00041372824510510725	0.019251590710808075	0.00026721118428834484	0.4808145144768306	0.4808145144768306	0.05272402640569331	0.05272402640569331	5A	5B	14372.894036867274	0.0	1.1754666496410582	1392650428.0	5	-85.70205355959077	2.9386727125851118	1375659434.0	610	67.24777506567173	2.4588836197102606	6846	Run_5Avs5B_SW_00209		47.5513577686441	1.738693281645649	158.34602136958486	5.789848627880011	6.8315012834359825	0.0949165134710332	6.5096600021503646	0.07997010106732236
74	74	0.7861453761761493	0.00025705209752254697	0.022773966563269604	0.00015494875050260678	0.6683772640175021	0.0002246930826138356	0.01969546809449094	0.00014065986012875835	0.0	0.0	0.0	0.0	5A	5B	41856.26900843929	0.0	2.028008405891488	1392650428.0	5	-81.7279246215999	1.7040775552311545	1375534262.0	1759	65.70660457021329	1.630444978350345	20288	Run_5Avs5B_SW_00046		46.46158566034081	1.1528987005430824	154.7170802489349	3.8391526728084644	6.9396177667275625	0.04961580528968935	6.822235795289164	0.046470470722320606
75	75	0.7410830925813704	0.00023018760994802817	0.0209170011725569	0.00013612714478754265	0.6239735398399165	0.0002351716698282564	0.02119096950545839	0.00015212547446254667	0.0	0.0	0.0	0.0	5A	5B	49753.595359178806	0.0	1.0361962236923743	1392650428.0	5	-64.90323530644588	1.566999573608021	1375532456.0	2046	67.50993553465926	1.3894781614841214	19063	Run_5Avs5B_SW_00045		47.736733214024234	0.9825094302960389	158.96332160270072	3.2717564028858095	7.997892538545435	0.057494247697365976	6.646965536588981	0.04330747111318505
76	76	0.6501234118276873	0.00023945961765952867	0.02160563946829377	0.00015412545363279134	0.5349576364007989	0.0002321946894679585	0.02090249687441912	0.00015293205110742856	0.0	0.0	0.0	0.0	5A	5B	54277.19230186936	0.0	1.2695976715983979	1392650428.0	5	-55.564150321406316	1.5233748433450929	1375528842.0	2225	67.53466742053008	1.30115742677452	18540	Run_5Avs5B_SW_00043		47.754221298235024	0.9200572398635017	159.02155692312263	3.0637906087454607	9.201734266370316	0.06744238398202164	7.82640342158878	0.05590460914367229
77	77	0.606964934039843	0.0002439105943645918	0.021529479721511702	0.00015522034483778392	0.4851212808594342	0.000210920090094851	0.01867047657176936	0.00014229141735823926	0.0	0.0	0.0	0.0	5A	5B	58085.99958865339	0.0	1.809062141737816	1392650428.0	5	-44.40860841934881	1.4549601743723883	1375527034.0	2385	70.4993725861267	1.201075758249336	18402	Run_5Avs5B_SW_00042		49.850584425047174	0.8492888133768799	166.0024461354071	2.82813174854501	9.063501038054241	0.06918705674013156	8.353353200603815	0.06031836023187659
78	78	0.5522524581214017	0.0002572535826076824	0.02216588126456406	0.00015925998967117612	0.4469143213067419	0.00020711629395071566	0.017879575889403608	0.00013549448459246102	0.0	0.0	0.0	0.0	5A	5B	57447.645501334766	0.0	1.6177579960213269	1392650428.0	5	-41.45668123015631	1.424179811790739	1375525228.0	2353	69.52109960854393	1.1374669443907253	17973	Run_5Avs5B_SW_00041		49.158840968746844	0.8043105897542233	163.698940425927	2.678354263881564	9.421582440327652	0.07153174747009114	9.452316528498473	0.06805668452884878
79	79	0.5090155872721406	0.0002383304041658989	0.019721635822135267	0.00016347657699957807	0.4092242534713359	0.00020324408555418656	0.01729630326172079	0.0001318231747350735	0.0	0.0	0.0	0.0	5A	5B	60677.07131773207	0.0	1.186983025784019	1392650428.0	5	-37.610963783592744	1.5001401143023163	1375523422.0	2465	72.04958963252653	1.1911147325969904	17964	Run_5Avs5B_SW_00040		50.94675341086748	0.842245304590533	169.65268885818872	2.804676864286475	9.953660819422959	0.07602238442773947	9.124367410834797	0.07575426538942501
80	80	0.7700427311720313	0.00042888000178345427	0.02213122450299825	0.00026085597240978144	0.6650671001364442	0.0003885337918942218	0.02058730998616502	0.00025541047267434435	0.4783795616333448	0.4783795616333448	0.061230912674193866	0.061230912674193866	5A	5B	10459.01382168624	0.0	0.9194817969685692	1392650428.0	5	-92.36386500187795	3.2201168063522148	1375654588.0	448	66.27629542280414	2.5310105540687298	6976	Run_5Avs5B_SW_00201		46.86441792538775	1.7896947260367195	156.0585116915412	5.959683437702276	7.2899584128386286	0.0905409656183165	6.76833006724626	0.07986586096726407
81	81	0.7687113221880912	0.0004414072883894701	0.023724763132226063	0.00028027930266076947	0.6644226438455189	0.00042285551587784704	0.02095190336258232	0.00026931694549615123	0.32780522258453115	0.32780522258453115	0.11254265482295822	0.11254265482295822	5A	5B	11576.416140908786	0.0	0.6416182367029404	1392650428.0	5	-87.69377372789818	2.847473672061186	1375655800.0	485	62.62286883433212	2.0850692785859866	6955	Run_5Avs5B_SW_00203		44.281055210111944	1.4743666261318935	147.45591384967278	4.909640865019205	7.426256897763636	0.09557445511544532	7.2682443413681685	0.08596686118080842
82	82	0.7702593179456915	0.0004192257999943773	0.022389673584895343	0.0002640448790214552	0.6647636260486075	0.0003712645288404163	0.019487262932660992	0.0002401790492369232	0.0	0.0	0.0	0.0	5A	5B	12706.1631859575	0.0	1.126322658985172	1392650428.0	5	-82.17204513764688	3.1733498785291485	1375657010.0	547	65.85375165825704	3.086233029856256	6901	Run_5Avs5B_SW_00205		46.5656343641284	2.182296303733263	155.06356243254757	7.267046691431766	6.903582327331034	0.08517344387878115	6.845445431683332	0.08081532297429855
83	83	0.7695228398486444	0.0004419838127147454	0.02249297638141261	0.00027087310110769837	0.6653011458434878	0.0003897320901934715	0.019446053904335528	0.0002630898015222374	0.4935117328892909	0.4935117328892909	0.0479119771897724	0.0479119771897724	5A	5B	11634.245221331694	0.0	0.6225641850807607	1392650428.0	5	-87.75118064231012	2.9886205612244976	1375656404.0	502	62.242765056167535	3.3466849340207214	6936	Run_5Avs5B_SW_00204		44.01228125101714	2.3664636113409054	146.56089656588708	7.880323825765215	6.8834177170474256	0.09321447886673448	6.8836110684700955	0.08299055509153311
84	84	0.4596215953574877	0.00022089703113444526	0.01870863753065968	0.0001467625437204578	0.36529167538034585	0.00019652833555791103	0.016168347207052056	0.0001329727843606787	0.0	0.0	0.0	0.0	5A	5B	61988.780969035324	0.0	1.5134203226820782	1392650428.0	5	-33.406803843343546	1.5687180383751569	1375539680.0	2520	77.24350950631715	1.1270749895613248	17368	Run_5Avs5B_SW_00049		54.619409374564405	0.79696236802457	181.88263321729949	2.653884685521818	10.423576620781722	0.08590949430667016	9.585894533618498	0.07533889490295281
85	85	0.8196587131822334	0.0002977026636365828	0.02539956875215477	0.0001703457825990544	0.7113407613279297	0.0002194985852525612	0.02058759937321246	0.00014141593798591722	0.5166156336311313	0.5166156336311313	0.09025188661038433	0.09025188661038433	5A	5B	16231.627988943905	0.0	0.5878655540947014	1392650428.0	5	-158.2700619362457	2.8843108939542548	1375518002.0	695	73.77892239552419	2.317499896851039	35027	Run_5Avs5B_SW_00037		52.16957633451119	1.638719892462494	173.72468919392227	5.456937241900105	6.815832742862349	0.046865077302374006	7.297669560431513	0.04901456635671671
86	86	0.6873294395737299	0.00023367238230668515	0.020921992814473912	0.00014479794970417362	0.5817312530574561	0.00024086410507489941	0.0225172406463171	0.00014624227837110607	0.0	0.0	0.0	0.0	5A	5B	55744.58481052678	0.0	1.5520282247367414	1392650428.0	5	-62.15912261788682	1.3845601293506298	1375530650.0	2303	64.58530700054831	1.3311887115013064	18920	Run_5Avs5B_SW_00044		45.66870854510271	0.9412925649415563	152.07679945519203	3.1345042412553825	9.115566929466539	0.0593228788324018	7.16851195965697	0.04967200993660159
87	87	0.4150438881343931	0.0003443410108503645	0.017460418872416998	0.0002221500274177481	0.3290534545553711	0.0003067865083776177	0.015269011693384352	0.00021849789067654224	0.0	0.0	0.0	0.0	5A	5B	18284.86414781443	0.0	0.9002104302691958	1392650428.0	5	-12.486891315028172	2.560113195785216	1375636410.0	766	67.96896859899147	2.0060233517782184	6153	Run_5Avs5B_SW_00171		48.06131860660238	1.4184727152609453	160.0441909599859	4.723514141818948	10.927866594352764	0.15670812776676823	9.907214060992851	0.12631782507729503
88	88	0.7432274462336351	0.0002547302762565721	0.021874856162532843	0.00015578963319912828	0.6253957973159354	0.00022659813110139013	0.020725319333566646	0.00014890848857775248	0.0	0.0	0.0	0.0	5A	5B	40132.84069477391	0.0	0.7780635743903961	1392650428.0	5	-66.527513537126	1.5389857269541778	1375514390.0	1655	62.27361909072432	1.2311834324032709	19005	Run_5Avs5B_SW_00035		44.034098348079205	0.8705781539368821	146.63354749910374	2.8990252526098175	7.804358014560293	0.05614446377684891	6.931294925103035	0.04942083170734302
89	89	0.7709123844491033	0.0004056210688259937	0.02046865509488912	0.0002614490802313747	0.6627781073233484	0.0003904003368752142	0.019646763435627625	0.0002542762984555945	0.0	0.0	0.0	0.0	5A	5B	13855.273580777832	0.0	1.1322897770372615	1392650428.0	5	-79.94300337282954	2.9582888798499574	1375658222.0	585	65.77653811453996	2.5596113421383047	6940	Run_5Avs5B_SW_00207		46.51103614376661	1.8099185372279953	154.8817503587428	6.027028728969225	6.980937870407102	0.09044362513284065	6.252809491821875	0.07993576846931666
90	90	0.4144269975580166	0.0003534280421350871	0.01766956547282686	0.00023431505160026827	0.3268505896937021	0.00031165033581057673	0.014161723039552997	0.00023530156500478036	0.0	0.0	0.0	0.0	5A	5B	21326.4915627584	0.0	0.6080334627979168	1392650428.0	5	-27.35969108709009	2.8118196798386093	1375646710.0	865	79.8827980069404	1.9415224046862591	6111	Run_5Avs5B_SW_00188		56.48566817086278	1.3728636581792661	188.09727500897307	4.571635981736956	10.203701265890642	0.16981669742437672	10.040809825060183	0.1334256355032653
91	91	0.4142077078859024	0.000356476535125358	0.01803652298586104	0.0002302346011576585	0.327478828389211	0.00029821827893859645	0.014384823978632737	0.0002257961862756216	0.0	0.0	0.0	0.0	5A	5B	22769.824172528082	0.0	0.6716507487089534	1392650428.0	5	-27.81450795482609	2.560485898308336	1375647316.0	925	80.90492153930778	2.023807761222032	6428	Run_5Avs5B_SW_00189		57.2084186518101	1.431048191778064	190.50403411052764	4.7653904786209536	10.34456506281924	0.16264994301881777	10.254761276292616	0.13119828349517781
92	92	0.41564831822570697	0.00034772391251896336	0.016909026394723803	0.00023698186265670194	0.3279261108116674	0.00030192937905783963	0.01464939941711278	0.0002222786964538412	0.0	0.0	0.0	0.0	5A	5B	21262.821666338124	0.0	1.035109364974052	1392650428.0	5	-23.49298155378883	2.545454999638983	1375643076.0	874	72.46622978129685	1.8943652856929052	6239	Run_5Avs5B_SW_00182		51.241362485377536	1.3395185395578446	170.6337370763072	4.460596736727623	10.520460094473556	0.15992297375312073	9.580396554846862	0.13450930466896485
93	93	0.41442280389122266	0.0003764650690899327	0.01757387212654508	0.0002659226599232368	0.3296106813754261	0.00032388207770685554	0.014363195471671409	0.00025392008674727146	0.0	0.0	0.0	0.0	5A	5B	20625.412156108192	0.0	0.3634090790634175	1392650428.0	5	-23.24315402877667	2.6672826308210174	1375643682.0	831	76.57376362346547	1.8996490202194996	5802	Run_5Avs5B_SW_00183		54.145827519128204	1.343254704071589	180.30560563869693	4.473038164558392	10.262205458463033	0.1817006666552628	9.986532707518855	0.15138533543572066
94	94	0.4150762604624817	0.00035101167250422665	0.01671494287184128	0.0002515381808159356	0.32810532456185826	0.00028848614072480194	0.014864217523043698	0.00020754458512046192	0.0	0.0	0.0	0.0	5A	5B	21337.110504489494	0.0	0.4701083120498788	1392650428.0	5	-24.338720663657394	2.448833439629227	1375641864.0	866	71.68871880527401	1.924936905819364	6325	Run_5Avs5B_SW_00180		50.69157920178482	1.3611359394611227	168.80295874194346	4.5325826784055385	10.668901004125068	0.14926170853119058	9.483483931200217	0.14293927212280635
95	95	0.4150262208332752	0.00036087841346139985	0.017890197740257588	0.00024391442764801495	0.32723979519046026	0.0002999805360457307	0.014422790716795903	0.00022907416022074483	0.0	0.0	0.0	0.0	5A	5B	20876.788052401418	0.0	0.9565737335568196	1392650428.0	5	-30.370103344373675	2.571536025434047	1375642470.0	855	72.90072610831356	1.8784162376358369	5901	Run_5Avs5B_SW_00181		51.54859778461171	1.3282408595232214	171.65683062275698	4.423042062212327	10.379444259915159	0.1651288895964898	10.151506956287395	0.13868654127962352
96	96	0.4146800327748468	0.00034962946531263864	0.017727259991617464	0.000242111383343119	0.3279615945789464	0.00029375433975369097	0.014296247055184862	0.00021763734992503336	0.0	0.0	0.0	0.0	5A	5B	22453.068656716343	0.0	0.8565255610464091	1392650428.0	5	-33.440139495078284	2.632850741401918	1375645500.0	920	79.5687027687128	2.1662695609942557	6301	Run_5Avs5B_SW_00186		56.26356929797363	1.5317838964570434	187.3576857622522	5.100840375201955	10.265733052732772	0.15654953056532925	10.067448148130708	0.1377586818622771
97	97	0.41450383582401823	0.00034744688944863563	0.01746163049917606	0.00023313932252139156	0.327494847996287	0.0002984586198260094	0.014825588250847356	0.00021908369466221842	0.0	0.0	0.0	0.0	5A	5B	21996.05313623413	0.0	0.9676356557202808	1392650428.0	5	-24.689915297258025	2.6560876396340087	1375646104.0	896	80.82125563011506	1.9148249265648707	6131	Run_5Avs5B_SW_00187		57.149257920065786	1.3539856903590528	190.30702887381906	4.508772348895646	10.661010560734491	0.15784135837814028	9.92081044167187	0.13271868954912955
98	98	0.4149957849666612	0.0003621709194009778	0.01737919380001273	0.00023512085163777548	0.32842793725569425	0.0003017924016177632	0.014339991810776468	0.00022028409534585917	0.0	0.0	0.0	0.0	5A	5B	22750.634850218146	0.0	0.7584302620477361	1392650428.0	5	-31.170220720240074	2.5821142584848302	1375644288.0	927	72.11668172566345	1.970369691036305	6197	Run_5Avs5B_SW_00184		50.9941946848886	1.3932617699762138	169.81066830067903	4.6395616940207915	10.282523769616699	0.15823755947911114	9.862269179991296	0.13370267193707894
99	99	0.4149907257140399	0.00035174409020446827	0.017972354255748224	0.00023469211114486569	0.3272441657740318	0.00030620282749963944	0.014805873471781625	0.00021641643758068982	0.0	0.0	0.0	0.0	5A	5B	23820.543685568708	0.0	1.3142646854816369	1392650428.0	5	-26.34254012438777	2.57987429194002	1375644894.0	984	78.2662029503999	2.127873468668409	6216	Run_5Avs5B_SW_00185		55.34256284395034	1.5046337592023724	184.29073427035465	5.0104304181439	10.654989659960085	0.15606203791768325	10.198997628070401	0.13346393586057406
100	100	0.7761664679766939	0.00041863529245423264	0.022793001988587108	0.0002566835891162936	0.6658358931621421	0.0004089846109352287	0.020505647662904133	0.00026652433266488996	0.0	0.0	0.0	0.0	5A	5B	8766.467558591992	0.0	0.4857505314858338	1392650428.0	5	-58.82877883921587	4.1249120355016915	1375604904.0	382	76.0068001353948	3.240542631499828	6850	Run_5Avs5B_SW_00119		53.74492379202826	2.291409669457628	178.9705962274541	7.6303941992939	7.2526580110903724	0.09437239868114149	6.915722579854407	0.07797074348435158
101	101	0.41889884354673	0.0003624661316389663	0.017835017313778786	0.00024833684081010735	0.32907277599996315	0.0003040771391118288	0.014563791123612562	0.00021322539002092104	0.0	0.0	0.0	0.0	5A	5B	23236.79289227115	0.0	1.0082601039207335	1392650428.0	5	-20.122883144072915	2.8152633085959997	1375604298.0	955	83.02516148927181	2.3267396409150525	6434	Run_5Avs5B_SW_00118		58.70765469817229	1.6452533781465861	195.49649014491374	5.478693749228132	10.42253586365085	0.15289776661134383	10.026636841088246	0.13988136123083253
102	102	0.613972640952949	0.00022304218089266802	0.024807024997343646	0.0001299207352037124	0.5192043490324061	0.00020778482124583092	0.02363539523009359	0.00012886560958800532	0.0	0.0	0.0	0.0	30A	30B	56351.73125572247	0.0	1.3096378999531668	1392650428.0	30	-67.9439213731738	1.9470984773873683	1376465083.0	2369	89.01305866797108	1.5924217847601339	26741	Run_30Avs30B_SW_00009		62.94173739827834	1.1260122425130754	209.59598553626688	3.7496207675685413	10.72051030978485	0.05860793291867996	9.515170542138419	0.04995312144343323
103	103	0.5631597510043935	0.00022783909336245898	0.026392781723810592	0.00013248124955924043	0.476384252802852	0.00019341559492531485	0.02130218948270028	0.00012286230000109512	0.0	0.0	0.0	0.0	30A	30B	62250.92070638442	0.0	1.4775642234821558	1392650428.0	30	-59.54003094496523	1.8981692826298853	1376465082.0	2605	92.92546980671959	1.4592429528834543	26117	Run_30Avs30B_SW_00008		65.70822984527719	1.031840587382572	218.80840538477304	3.436029155983965	10.530712536486854	0.06088713668739693	11.036832949925968	0.055580157589493855
104	104	0.4187512892653046	0.0003397524241620008	0.017411619409161604	0.00023782072491250502	0.32844839529736075	0.00031057262766823467	0.01478955982348537	0.00023603163632143458	0.0	0.0	0.0	0.0	5A	5B	21919.590295698054	0.0	0.7158089389477019	1392650428.0	5	-21.838746318583876	2.674134769764677	1375602480.0	892	80.26456490904337	2.243365986311416	6182	Run_5Avs5B_SW_00115		56.755618136172366	1.5862993016040496	188.99620839345397	5.282376674341485	10.604226990597788	0.1695332676294199	9.792056707578707	0.13398288071722847
105	105	0.4192626291351621	0.00034310616858751133	0.016914155730996947	0.00022689582030885845	0.3286274743550189	0.00031125330723675535	0.014589622249155129	0.00023786720987074882	0.0	0.0	0.0	0.0	5A	5B	22971.638391200897	0.0	1.0305421577291685	1392650428.0	5	-15.424144192749337	2.7884585366038817	1375603692.0	945	82.65246234605249	2.1739961656749363	6204	Run_5Avs5B_SW_00117		58.44411660665949	1.5372474310223003	194.61890830017612	5.119033945304261	10.45516978280474	0.17074704664003906	9.500688584781182	0.12768441584720394
106	106	0.41828759408454014	0.000339498266180945	0.017483543361091824	0.0002283570655354353	0.3285266096448515	0.00030001278801202103	0.01504638376404586	0.00021729658559055385	0.0	0.0	0.0	0.0	5A	5B	23193.46183266839	0.0	0.9317621988748716	1392650428.0	5	-20.398931441030665	2.885768239894324	1375603086.0	949	85.00227525736975	2.075039530166232	6422	Run_5Avs5B_SW_00116		60.10568525077163	1.46727452301069	200.15193188506953	4.886024161625598	10.785803257347592	0.1560773179360593	9.84340563709131	0.12881524933147576
107	107	0.4190101866759258	0.00035603110599020005	0.017277033402903562	0.0002360420903110962	0.32901888546635977	0.000298177758627567	0.014199776198235212	0.00021712882809195923	0.0	0.0	0.0	0.0	5A	5B	21796.13241051665	0.0	0.7355364780587323	1392650428.0	5	-30.12367235802782	2.6298552060222393	1375600058.0	888	77.88819440635388	2.068036479421389	6232	Run_5Avs5B_SW_00111		55.07527043910894	1.462322618340018	183.40065056223278	4.86953431907226	10.1636940686382	0.15568579981176286	9.71036384261146	0.13292114900530938
108	108	0.4196890363315261	0.00036373133946219734	0.017564562668771662	0.00023874113745095591	0.32885130588409284	0.0003114897222427512	0.014339732762804529	0.00022946623227711166	0.0	0.0	0.0	0.0	5A	5B	20634.787779055812	0.0	0.8946813954617987	1392650428.0	5	-32.26596480306785	2.7655875216946506	1375599452.0	846	78.7369969987206	2.3815542660317313	6089	Run_5Avs5B_SW_00110		55.67546450806017	1.6840131712747881	185.39929681184037	5.607763860345044	10.269100366080737	0.16461508283492637	9.855998490339895	0.13423680086959514
109	109	0.4198434159769071	0.00033967250930322834	0.01692880396655349	0.00023568971517084038	0.3288797887696052	0.0003072008983427036	0.015069280743044297	0.00022850992711142418	0.0	0.0	0.0	0.0	5A	5B	21628.567228417818	0.0	0.74149653104515	1392650428.0	5	-28.55928031575606	2.839144839852511	1375601268.0	882	80.17158176408539	2.14675661290115	6112	Run_5Avs5B_SW_00113		56.68986912383653	1.5179861585394674	188.77726418237566	5.054893907936426	10.790616316872649	0.16393858685761192	9.49576242572929	0.1324269095183747
110	110	0.41894902781241977	0.00034406871824497944	0.017192009603781228	0.0002287137717085484	0.32939328398664824	0.00031002799174097574	0.015300455850221722	0.00022478865123091993	0.0	0.0	0.0	0.0	5A	5B	20991.8349410228	0.0	1.2246184180533837	1392650428.0	5	-28.85756002634494	2.8341824378127463	1375600662.0	868	81.01457828446776	2.2009692818237023	6235	Run_5Avs5B_SW_00112		57.28595767991556	1.5563203043608251	190.76223907411884	5.182546613521548	10.93907352668815	0.1610422955358735	9.663987723831768	0.128809534658536
111	111	0.6856050740608193	0.0002361204852032773	0.020774743022246377	0.00014885190880866724	0.5801392504276895	0.00025212593617086404	0.022489777286137377	0.00015731565771998676	0.0	0.0	0.0	0.0	5A	5B	57759.821330004415	0.0	1.6319283697329698	1392650428.0	5	-66.58331766705462	1.4346952595259563	1375548714.0	2358	70.72367893919848	1.1882301879355055	18645	Run_5Avs5B_SW_00054		50.00919296836746	0.8402056234997617	166.53061258466363	2.7978847262542064	9.129433230006052	0.06398338400846691	7.1359623299768895	0.0511885006253228
112	112	0.7375717556411371	0.000232999530262196	0.020889558730860302	0.00015426885488853694	0.6236476128032817	0.00022279874487155361	0.019941608319318314	0.00014809227623103065	0.0	0.0	0.0	0.0	5A	5B	52983.766145217756	0.0	1.2545318749947485	1392650428.0	5	-67.30149740899202	1.5485988239804591	1375550520.0	2177	70.54462426308233	1.2988150084142194	18940	Run_5Avs5B_SW_00055		49.88258219268256	0.9184008999565573	166.10899870163294	3.058274996855336	7.530292207950468	0.05598684557284731	6.669847433137288	0.04930169635346117
113	113	0.7827733907599406	0.00025072956541799415	0.022465477760235504	0.00015734808223447913	0.667197871715437	0.00021626506640226584	0.0199012914875112	0.00014328201273093496	0.0	0.0	0.0	0.0	5A	5B	49276.34203110429	0.0	1.241239885013788	1392650428.0	5	-76.67104429300997	1.6185868308330678	1375552326.0	2027	68.83341944267721	1.3798032812314032	20223	Run_5Avs5B_SW_00056		48.672577660174994	0.975668256862174	162.07968360838274	3.2489752953510393	7.024534016061446	0.05062530275513335	6.758814332458548	0.047388175673022906
114	114	0.8153595908687554	0.0002889009451265984	0.025223283206077942	0.00016540515685262966	0.7108453996884095	0.00021534861383423697	0.02126848844676257	0.00013723282243832574	0.8189400375966831	0.8189400375966831	0.17964396420845166	0.17964396420845166	5A	5B	33563.14091733828	0.0	1.3388166525199603	1392650428.0	5	-115.066883357224	2.096240708448358	1375554132.0	1405	70.99739007216544	2.209263902712776	34854	Run_5Avs5B_SW_00057		50.20273596657465	1.5621854870388607	167.1751107686936	5.202077671839406	7.046158041408302	0.045514722905806076	7.285231279002031	0.04784359496945983
115	115	0.5056599973178402	0.00023649165797714293	0.02005527563613437	0.00015205988567309464	0.4097561965954735	0.00020624310338803107	0.016959451035647034	0.00014080104282436818	0.0	0.0	0.0	0.0	5A	5B	61667.060361849246	0.0	1.2816908748932476	1392650428.0	5	-46.06187911314449	1.5112103639823853	1375541486.0	2499	75.56647295323229	1.153128039220055	17579	Run_5Avs5B_SW_00050		53.433565455580386	0.8153846561088479	177.9337729670827	2.7152309048424637	9.747139279599114	0.08107144619677438	9.34030264873992	0.07095314121020854
116	116	0.549703870015435	0.00024269952305644438	0.021314194508269338	0.00015675669900097448	0.4467801073697672	0.00021307549331926208	0.018217494894782225	0.00014306576708892303	0.0	0.0	0.0	0.0	5A	5B	60955.05534921549	0.0	1.4993019421875882	1392650428.0	5	-48.351765843138544	1.4886899271639726	1375543292.0	2483	73.03955168487701	1.188518402313678	18436	Run_5Avs5B_SW_00051		51.64676229120185	0.8404094218410029	171.98371842970218	2.7985633747305396	9.602531484622506	0.07554959951746104	9.13126699754995	0.06727742864965536
117	117	0.6042367543516695	0.00024951155462242666	0.022076567859999164	0.00016065524556784226	0.4850043054815607	0.00022765383994055932	0.019137322158967747	0.00015284779556330356	0.0	0.0	0.0	0.0	5A	5B	58478.81141555804	0.0	1.5032271354644855	1392650428.0	5	-48.86454140498046	1.4782948924568786	1375545098.0	2382	71.26184139938128	1.2891124129347509	18128	Run_5Avs5B_SW_00052		50.38973129334275	0.9115401288979151	167.79780520683136	3.0354286292300574	9.292369815072187	0.07434524510482092	8.604295739355065	0.06271576855684437
118	118	0.6482074692375818	0.00025430529292069115	0.02262186649417181	0.00015461343509828247	0.5343850288888053	0.0002385667838562669	0.020721700721876308	0.00015483275806051522	0.0	0.0	0.0	0.0	5A	5B	61057.09343230484	0.0	1.7319647861679774	1392650428.0	5	-59.82601449294809	1.449455688578551	1375546906.0	2497	70.39808946801095	1.1953022893560348	18579	Run_5Avs5B_SW_00053		49.77896644540781	0.845206354371457	165.76395826320802	2.8145371600569518	9.131918478609347	0.0683554674515013	8.21874139408418	0.05626501210383601
119	119	0.7691850016995698	0.00041752868626421697	0.021351135832075225	0.0002620594320002685	0.6643521887427661	0.00037407249402335036	0.01862895699956777	0.0002581246248665833	0.0	0.0	0.0	0.0	5A	5B	18058.31505662353	0.0	0.7353732415666868	1392650428.0	5	-72.18064963146277	2.7784174120123493	1375663676.0	741	73.29373908027478	2.306683872445232	6552	Run_5Avs5B_SW_00216		51.82649992217976	1.6310718082596687	172.58224474085858	5.431469121504697	6.6036049067596	0.09157570366610829	6.5370391743775045	0.08031269686070427
120	120	0.7694321447658804	0.0004144885743956781	0.02176340645633806	0.00026913400830766334	0.6646595729928282	0.00038754233791226994	0.019864886708335742	0.0002354421735062328	0.0	0.0	0.0	0.0	5A	5B	19618.638106151757	0.0	1.291039035446866	1392650428.0	5	-74.61465721031246	2.754628886881083	1375664282.0	822	71.41815782237508	2.4786539579133544	6648	Run_5Avs5B_SW_00217		50.50026369605249	1.752673021855408	168.1658781078548	5.836401162778509	7.038461507066184	0.08352198378481833	6.661123083214976	0.08245193073353728
121	121	0.7709872319747922	0.0003958359124539114	0.02058505366378793	0.00025679541831098447	0.664094628315806	0.0004297720474165633	0.02133692375096625	0.0002657348822233707	0.0	0.0	0.0	0.0	5A	5B	17635.96079131528	0.0	0.6002461346720465	1392650428.0	5	-75.86182380097509	2.7082604245068578	1375662464.0	719	73.43325587186888	2.4792299834231453	6731	Run_5Avs5B_SW_00214		51.92515319160534	1.7530803333995177	172.91076012804578	5.837757510220394	7.566460153571696	0.09436154520271199	6.287756705652628	0.07850521224868734
122	122	0.4150495350803467	0.00034554184209030823	0.0175422895021279	0.00023612640206788755	0.32789417522341724	0.000303345638597104	0.01476093797929396	0.00022726235405002519	0.0	0.0	0.0	0.0	5A	5B	20699.958547154896	0.0	1.2316710549956156	1392650428.0	5	-21.85834487872884	2.5082692291558035	1375640652.0	864	67.75171824081495	2.402059334798148	6416	Run_5Avs5B_SW_00178		47.90769940512055	1.6985124444482176	159.53263901905146	5.656046440012565	10.601593918998864	0.1635186651860779	9.953532840246133	0.13423465006315594
123	123	0.8154753578972002	0.0003965572462468917	0.0331875774176606	0.00022697975919272785	0.7628682331434575	0.00023952005999213017	0.022498333293139574	0.00015486090468305326	0.5820091968684518	0.5820091968684518	0.05970912642482646	0.05970912642482646	5A	5B	11676.194375334448	0.0	0.5294092184379536	1392650428.0	5	-175.4684977989166	4.170507689027011	1375555938.0	506	88.91155199137957	3.774403363852856	59239	Run_5Avs5B_SW_00058		62.869961338924774	2.66890621351367	209.3569712586195	8.887457691000522	6.9453114710283295	0.047855792628221615	9.58419455127708	0.0657146546240418
124	124	0.4585160166578688	0.00021046888999551598	0.018325244982036186	0.00014258609372020908	0.36386193042923065	0.00018675411994512512	0.016400301260382666	0.00012980444393075754	0.0	0.0	0.0	0.0	5A	5B	66103.12097099327	0.0	1.981104799620792	1392650428.0	5	-32.62486115235145	1.5021800065106072	1375557744.0	2694	76.41948449977706	1.1900339004423082	18242	Run_5Avs5B_SW_00059		54.036735704572614	0.8414810408446328	179.9423298962268	2.8021318660126275	10.614660737560481	0.08418895070401627	9.412092569254114	0.07336146396878858
125	125	0.770072038282642	0.0004015874785046625	0.02082449583057878	0.00026136486629932724	0.6629553805634423	0.00042733834586358086	0.019694211513357308	0.0002778817211876025	0.0	0.0	0.0	0.0	5A	5B	15205.138995119954	0.0	1.324171574075605	1392650428.0	5	-78.65407507692217	2.8771278411057337	1375660040.0	647	68.41481246883218	2.6258536171687634	6854	Run_5Avs5B_SW_00210		48.376577830317196	1.8567588991032569	161.09400417495627	6.183007134013845	6.995926041740313	0.09881419030750274	6.368454539705427	0.07999840605332176
126	126	0.7684799994107033	0.0004165001590840123	0.0218158402218578	0.00026316691567732873	0.6630236203363992	0.00038814774372273046	0.02048945308790787	0.00024825226041187194	0.4667450035362204	0.4667450035362204	0.22134025572217988	0.22134025572217988	5A	5B	17308.764900555343	0.0	1.0303193974847116	1392650428.0	5	-76.83971756115291	2.560632446140114	1375660646.0	720	66.76641567135121	2.45590572711919	6896	Run_5Avs5B_SW_00211		47.21098527673222	1.736587593600858	157.2125809715183	5.782836686690857	7.277668629292727	0.08827982859487737	6.685444482858659	0.08072861856863592
127	127	0.6212616008547751	0.000128381178035597	0.021530521092941825	7.618260237543267e-05	0.5459809858378575	0.00012515987471519309	0.02171588098585094	7.847552742740211e-05	0.0	0.0	0.0	0.0	20A	20B	87278.3047729843	0.0	1.3325130874124844	1392650428.0	20	-100.62507857811696	1.4351898393014977	1376464832.0	3824	85.05576717930191	1.0983276740880472	65832	Run_20Avs20B_SW_00013		60.14350975150856	0.7766349463125064	200.2778874725235	2.5861943712206465	9.366791344060928	0.03391717644909397	8.161517966685109	0.028927545204241196
128	128	0.6534185142692441	0.0002093290058849452	0.02292124418594953	0.0001327076726104229	0.5591839587741788	0.00022050181986676514	0.026231779720467717	0.0001264589550921303	0.0	0.0	0.0	0.0	30A	30B	43068.05635599061	0.0	1.057548776291376	1392650428.0	30	-95.78297524536491	2.2516128737314083	1376465085.0	1865	92.01351339009815	1.9430316081619707	27893	Run_30Avs30B_SW_00010		65.06337927893759	1.373930826191132	216.66105299886217	4.57518965121647	11.047498819015491	0.05343598551318241	8.261095894761963	0.04790262675539795
129	129	0.4198108484779669	0.00035125542928579444	0.01704708194668281	0.00024089510975918032	0.3291145847024288	0.00029285167568715353	0.01461745551455527	0.00023167588368256918	0.0	0.0	0.0	0.0	5A	5B	19317.54216028097	0.0	1.3727903709004652	1392650428.0	5	-15.8342540648681	2.6383862979031147	1375595210.0	805	72.39461021368697	2.2696188948236333	6230	Run_5Avs5B_SW_00103		51.19071980345495	1.6048629112389086	170.46509694550497	5.344193494425566	10.459611739146245	0.1660381852345524	9.562849109304285	0.1353708557063092
130	130	0.4113145169777727	0.00035653539283213325	0.018042972434233792	0.0002374404986042326	0.32702862267025024	0.0002948738474597016	0.01402623776383961	0.00021308379709944537	0.0	0.0	0.0	0.0	5A	5B	22731.69697259336	0.0	1.0254961685112336	1392650428.0	5	-31.680071024668738	2.690184794252001	1375692152.0	934	79.46632822860748	1.9306394138775689	6249	Run_5Avs5B_SW_00263		56.19117956644431	1.3651682215788503	187.11662795625955	4.546010177857571	10.100580696616554	0.1537160393306801	10.33058604272817	0.13624224052672612
131	131	0.4123416246086736	0.00034548577587659	0.017670102692591314	0.00022315810438257782	0.3273085069355614	0.00030342659644512585	0.01508842927138526	0.00021045796678863515	0.0	0.0	0.0	0.0	5A	5B	23097.409332897358	0.0	0.7405850069033005	1392650428.0	5	-31.984057027464715	2.6007707686050985	1375691546.0	940	78.34854346745419	1.9759191116639807	6152	Run_5Avs5B_SW_00262		55.40078638192583	1.3971858029336996	184.48461865181304	4.65262872376922	10.856195357338473	0.15175956252049919	10.091896950870483	0.12773210507008426
132	132	0.4114818609397191	0.000327507474060699	0.017510922135845677	0.0002171950560415532	0.3268264369577458	0.00029704119850196113	0.014949139763655072	0.00021079642527735355	0.0	0.0	0.0	0.0	5A	5B	23818.29151383697	0.0	0.4973751879493274	1392650428.0	5	-36.08590387989701	2.7380785563052767	1375690942.0	960	83.75493361045886	1.9937021250659963	6167	Run_5Avs5B_SW_00261		59.22368151378455	1.4097602923001962	197.21485944090256	4.6945017733596535	10.77184100255612	0.15220790724012992	10.021880803138938	0.12456111066610105
133	133	0.4111865421063057	0.00034547052154191817	0.01746451770522581	0.00023073966286375508	0.32703283764463725	0.0003079213789135707	0.014369743167628454	0.00022831648080364668	0.0	0.0	0.0	0.0	5A	5B	21749.563530736552	0.0	1.5420111444146911	1392650428.0	5	-37.92172750546125	2.5279778134470368	1375690336.0	905	72.78406999651042	1.9574197325618257	6074	Run_5Avs5B_SW_00260		51.46610945688885	1.3841047665228252	171.38214449143987	4.609068872521008	10.347812593834163	0.16470168260014087	10.00250129421151	0.13241910533216267
134	134	0.4099337371474201	0.00034798933209615314	0.01776960834893689	0.00022363068322545698	0.32792606572373634	0.0003081375995520166	0.014937643006973237	0.00022957841168301749	0.0	0.0	0.0	0.0	5A	5B	22623.065377684266	0.0	1.4188893329868495	1392650428.0	5	-26.153285673084607	2.7205025013743227	1375694576.0	940	81.29475822160525	2.1290565821399823	6144	Run_5Avs5B_SW_00267		57.484074813417905	1.505470346761035	191.42196912868164	5.013216254714247	10.727463583531678	0.16517952137932582	10.208339511879997	0.12876397875636214
135	135	0.4112425955099636	0.0003457543876740207	0.01724268237563806	0.00023147828700016958	0.32717741046037396	0.0003129134281774149	0.014693316935143424	0.00022559570511721108	0.0	0.0	0.0	0.0	5A	5B	23750.107188890026	0.0	0.6006992312993804	1392650428.0	5	-25.789724469866066	2.572495051059456	1375693970.0	962	79.48704187458625	1.9504871935875256	6278	Run_5Avs5B_SW_00266		56.205826325979	1.3792027212032576	187.16540166551007	4.5927450616068475	10.5761462362493	0.16269693944300298	9.874102886709316	0.13281682864655203
136	136	0.4113779056674607	0.0003346424517107568	0.017714169260760908	0.0002183966746503471	0.3262099102318766	0.00030042146467502485	0.014918137772210197	0.00021030345091857007	0.0	0.0	0.0	0.0	5A	5B	22240.400824796998	0.0	0.8714688936428715	1392650428.0	5	-22.38811330983196	2.6752182306926326	1375693364.0	909	83.47897375284803	2.1085942667899085	6219	Run_5Avs5B_SW_00265		59.028548427132655	1.4910013048182202	196.56506626235173	4.965034345044674	10.769818252481148	0.15214753791943073	10.140765469989526	0.125296589381029
137	137	0.41097272908386817	0.00034095298466335405	0.017009567598245273	0.00023087785992673555	0.3269850699809809	0.0002996106899899088	0.014818942691189309	0.00020998481212915071	0.0	0.0	0.0	0.0	5A	5B	24147.59889628566	0.0	0.6704206600618764	1392650428.0	5	-33.771011149885325	2.779245707514332	1375692758.0	982	82.52980080113498	2.039614480999421	6233	Run_5Avs5B_SW_00264		58.3573817964575	1.442225230520971	194.3300813822035	4.802610017634834	10.672845105674305	0.15155035207263154	9.747004815419999	0.1325470007120242
139	139	0.8125286334220778	0.0003820288554995841	0.031188948828439707	0.00021570412525722117	0.7615668581350584	0.00023757960891249326	0.023138256018940144	0.0001457809161114377	0.5878334873222766	0.5878334873222766	0.056545869074461776	0.056545869074461776	5A	5B	13429.251878704757	0.0	0.9161593927552836	1392650428.0	5	-159.51739963858267	3.759273625998453	1375574004.0	582	80.70559449191343	4.150461764256967	59214	Run_5Avs5B_SW_00068		57.06747314492366	2.934819658561583	190.0346855725958	9.772949463010072	7.1550635827354405	0.045135189728996834	9.039678291905933	0.06266311215906971
140	140	0.4186183674041044	0.00035814571580837317	0.01754527480153526	0.00023917491301907108	0.3285452364615574	0.0003035535374975233	0.014472167292892354	0.00023333424670074268	0.0	0.0	0.0	0.0	5A	5B	18716.822418510663	0.0	0.6607606300741439	1392650428.0	5	-14.651427224036944	2.4870707718885767	1375593392.0	772	68.4351422142321	1.97670880843481	5985	Run_5Avs5B_SW_00100		48.390953131149274	1.397744202875434	161.1418739267271	4.654488195575196	10.373595533396013	0.16752751416798067	9.870355764330093	0.13481614110939008
141	141	0.4195777817411148	0.00036181027155404553	0.01707634001937379	0.0002392927061874877	0.3301363936960253	0.00030506257180886435	0.01474962041535234	0.00023165804999786485	0.0	0.0	0.0	0.0	5A	5B	18289.676033129486	0.0	0.7102733148854401	1392650428.0	5	-19.56698270759994	2.7621503734119983	1375593998.0	752	71.65744430699294	2.4200620580614824	5964	Run_5Avs5B_SW_00101		50.66946479197207	1.7112422921475463	168.72931775726698	5.698436832851329	10.521516785616042	0.16553706511156016	9.584583001212952	0.13456391718872376
142	142	0.4193085258989923	0.00036696196856435807	0.017682146983988862	0.0002457211030203089	0.3304918483612335	0.0003063854658813536	0.014772546798964234	0.00023368268187810268	0.0	0.0	0.0	0.0	5A	5B	21460.099039312052	0.0	0.8819759581227022	1392650428.0	5	-20.589560622475297	2.624199869545809	1375597028.0	881	74.49681500708141	1.9726876110215408	5964	Run_5Avs5B_SW_00106		52.67720306830702	1.3949007869160217	175.4150862174624	4.645019620430352	10.52653730615933	0.1668019861056545	9.930982456894956	0.1382799428020107
143	143	0.41878210763078494	0.00038082216908065714	0.01798352370635059	0.00024684142017314056	0.3303173843120145	0.00032117281527969753	0.01435527441765624	0.00023545852150766558	0.0	0.0	0.0	0.0	5A	5B	18943.93072134214	0.0	1.0998555829515115	1392650428.0	5	-26.04209584119664	2.8376719235118966	1375597634.0	782	76.17074222017469	2.13070494045334	5734	Run_5Avs5B_SW_00107		53.86084835189798	1.5066359121022355	179.35662501182028	5.017097587300444	10.234602494202061	0.16816500463821668	10.112943594475185	0.13911432047639272
144	144	0.41974389849364657	0.0003504528729729196	0.01699280855995441	0.0002448828137225877	0.3297875230745457	0.0003019110204080352	0.014204849010702871	0.00022388431286248544	0.0	0.0	0.0	0.0	5A	5B	21655.291295120158	0.0	0.7392686469900868	1392650428.0	5	-21.243690044987247	2.5668541975697443	1375595816.0	885	73.0710748753134	2.431569233777275	5975	Run_5Avs5B_SW_00104		51.66905255292406	1.7193790941284883	172.0579450012371	5.725532383447867	10.143627966375073	0.1601443889765298	9.533923971809292	0.13762346558216604
145	145	0.41981494044810425	0.00034089633016828484	0.017459757356940157	0.00022689824871570518	0.3286897505577271	0.0003016479071810243	0.014207228352856403	0.00022171883766680038	0.0	0.0	0.0	0.0	5A	5B	22210.68581224439	0.0	0.8794106159340995	1392650428.0	5	-18.22199401281995	2.581053028280832	1375596422.0	909	74.02047345882656	2.0287350236765715	6297	Run_5Avs5B_SW_00105		52.34037872937512	1.4345322924723547	174.29346116881914	4.776992533932941	10.179210855892103	0.15913179870491528	9.794250898194719	0.1275294016079338
146	146	0.5472392362081381	0.00024867747098925654	0.02201857974494869	0.00014326459033809993	0.4461190425108369	0.0002006996074704552	0.017736880107376056	0.00012845670515966082	0.0	0.0	0.0	0.0	5A	5B	65284.014385443574	0.0	1.1322853263951225	1392650428.0	5	-49.6274881281735	1.4373157802187486	1375561356.0	2635	75.78266471908881	1.0845667439829725	18576	Run_5Avs5B_SW_00061		53.58643611925422	0.766904499319774	178.44283227711657	2.5537919827348476	9.363050816611565	0.06794119879474746	9.475518542612686	0.061802943555777735
147	147	0.5045174968691155	0.00022869256641166557	0.019226313716920348	0.0001504156360828211	0.40829192939110615	0.00019374503311326863	0.016943611908658885	0.00012698856810916515	0.0	0.0	0.0	0.0	5A	5B	63863.51531561573	0.0	0.8998259409306395	1392650428.0	5	-41.441890408501656	1.548562454732434	1375559550.0	2579	76.15151324829263	1.1222458154516841	18888	Run_5Avs5B_SW_00060		53.847251415484926	0.7935476262641126	179.3113472135648	2.6425135954594947	9.772959780125614	0.07339280356494933	8.974509126904207	0.07032915781975327
148	148	0.6472007987201094	0.0002540912368420465	0.02198692682153624	0.0001579277972576144	0.5332706277258029	0.00023677131243195177	0.02072279087575498	0.00015925131661338615	0.0	0.0	0.0	0.0	5A	5B	58776.12066560242	0.0	1.3449964113093544	1392650428.0	5	-58.022907527028124	1.4793396873826612	1375564970.0	2394	71.4172723358528	1.1970419592977355	18601	Run_5Avs5B_SW_00063		50.49963756252794	0.8464364867842599	168.16379308321802	2.8186335009915853	9.151483313552397	0.0704449591056801	8.000486520893563	0.0575517074687502
149	149	0.6020176732332341	0.00026446716987947166	0.02193014289526145	0.00015883748757407993	0.4838462695729762	0.00021145483040649056	0.01825776228882011	0.0001384730942688605	0.0	0.0	0.0	0.0	5A	5B	58408.292427245615	0.0	1.9595173777168504	1392650428.0	5	-49.83752143318697	1.5618137831301584	1375563162.0	2389	72.28650109679577	1.2401645027743406	17881	Run_5Avs5B_SW_00062		51.11427511379309	0.8769287296985792	170.210536128931	2.9201726698962687	8.886506498875946	0.06751009564392975	8.578732621082404	0.06224895243987598
150	150	0.7353471904387026	0.00024314673022513345	0.02157728109406939	0.00015574987301401444	0.6229405351348103	0.00022304241266209027	0.01948845663156548	0.00014319943768403018	0.0	0.0	0.0	0.0	5A	5B	53791.502634891214	0.0	0.8541652650093886	1392650428.0	5	-70.9353636459833	1.5307250722212802	1375568584.0	2180	69.27145951613328	1.288932421418369	18969	Run_5Avs5B_SW_00065		48.98231876654724	0.9114128556761255	163.1111214926023	3.035004809401498	7.367527521291342	0.0542001658965079	6.910272812250479	0.049932275891426826
151	151	0.6840062968725577	0.00023045409681693785	0.02036481341426589	0.00014413450739403006	0.5809576947983579	0.000243547351003918	0.02208728247304735	0.00014609337965524862	0.0	0.0	0.0	0.0	5A	5B	56586.75008882152	0.0	1.038161453729262	1392650428.0	5	-66.34181538015494	1.5761008900006803	1375566778.0	2294	72.76912346760876	1.2291783190318188	18385	Run_5Avs5B_SW_00064		51.455540664947286	0.8691603246748806	171.34695041427446	2.8943038811673523	8.953414455088742	0.059339990330840905	7.011504983196347	0.049680996040004144
152	152	0.8120542367352502	0.0002962170806630522	0.02680460653321963	0.00017337405807260202	0.7103713182373087	0.0002125410391979117	0.0201112447259032	0.00013896041824400726	0.5045517550615934	0.5045517550615934	0.25172473642468657	0.25172473642468657	5A	5B	35702.970915471444	0.0	1.1236019779157989	1392650428.0	5	-105.85610833140785	2.0805972862675555	1375572196.0	1496	76.01860943252443	1.8618138899417958	35567	Run_5Avs5B_SW_00067		53.75327422610967	1.3165012268851481	178.9984031729452	4.383949085527544	6.667214752845659	0.04611087721261256	7.773476884932808	0.05035928308570127
153	153	0.7807085077243936	0.00024939418404675316	0.0223458326485086	0.00015612218776879362	0.6657711017700122	0.00023773064504394067	0.020951102005019	0.00014641794708886578	0.0	0.0	0.0	0.0	5A	5B	52556.12221921735	0.0	1.7854366111010544	1392650428.0	5	-78.74288498827849	1.5972774168160306	1375570390.0	2160	69.51426371466411	1.481161893932042	20145	Run_5Avs5B_SW_00066		49.15400726182895	1.0473396192344566	163.6828441818904	3.4876409320507404	7.410932239420627	0.051859274545489956	6.74059977143419	0.04714331406982527
154	154	0.7232173432378377	0.00022013644004376904	0.019328712760592004	0.0001412267376337243	0.6576030767024257	0.00020520735119698735	0.018933058632694257	0.00013742481042211852	0.0	0.0	0.0	0.0	10A	10B	5950.60572604028	0.0	0.8117393632056856	1392650428.0	10	-221.6165324373846	4.738990929705223	1376464578.0	312	67.65512783239356	4.850069587489157	23914	Run_10Avs10B_SW_00002		47.83939967232821	3.4295170945402242	159.30520090885295	11.420291924818947	6.780283526588693	0.04925986321175608	6.293974968493631	0.046027303543133266
155	155	0.6509890913135173	0.00024507582849803714	0.020707960092772086	0.0001567427680154108	0.5795143033776781	0.0002430890966040152	0.022226443413890143	0.00015485366845480186	0.0	0.0	0.0	0.0	10A	10B	15225.601441940062	0.0	0.6320253502289676	1392650428.0	10	-157.55085914468938	3.030438680967709	1376464541.0	679	80.64951915025148	2.3595656676565966	19937	Run_10Avs10B_MW_00002		57.027821890577144	1.6684648842549428	189.9026468956219	5.555988064568959	9.032266146776777	0.06304257885694176	7.491253950212798	0.05677291762834541
156	156	0.5199443026708102	0.0002181467195207317	0.02526904926460644	0.00012852466635750154	0.4399167062459589	0.00019263630969316566	0.020885475857620843	0.00012325926624948998	0.0	0.0	0.0	0.0	30A	30B	67444.87152987247	0.0	1.246626893893644	1392650428.0	30	-55.796808474746896	1.8615991826511809	1376465080.0	2794	94.63659659046101	1.6079119548445646	26213	Run_30Avs30B_SW_00007		66.91817919753068	1.1369654468215094	222.83753672777715	3.7860949379156263	11.180592813676283	0.06616559579591387	11.445189554432826	0.05841079550060298
157	157	0.8205332596922571	0.00041687727676627576	0.03168130628326278	0.00022113384241466606	0.7637537766342409	0.0002615885889906813	0.0241556522409798	0.00015743398213720466	0.5814262281013676	0.5814262281013676	0.06790487023450029	0.06790487023450029	5A	5B	8032.3233585344	0.0	0.8223798881153909	1392650428.0	5	-195.3773724333984	4.281397061463937	1375537874.0	361	70.60487707583852	4.177019242793308	62374	Run_5Avs5B_SW_00048		49.92518736516803	2.953598631725846	166.25087392600955	9.835483443647068	7.448285398757537	0.04861103672107774	9.09280341970127	0.06363519278367667
158	158	0.6172412913157521	0.00024242799191697797	0.021603257396878527	0.00014977708174106788	0.5374563331787126	0.00024324147835720595	0.021984747978733902	0.00015378104828204993	0.0	0.0	0.0	0.0	10A	10B	23654.723837974194	0.0	0.8660046328082578	1392650428.0	10	-124.37896776764879	2.538654145175578	1376464539.0	1032	78.84034689753905	2.043326309562747	18224	Run_10Avs10B_MW_00001		55.74854392234964	1.4448498896687008	185.6426512614243	4.811350132596774	9.633169858415762	0.06752392536532976	8.24242834778584	0.05723702711024432
159	159	0.4178721753401232	0.00038293101688143634	0.0183135776354593	0.00024503985849497147	0.3292860067861498	0.00031663626803373184	0.014628425622777427	0.0002303236415754854	0.0	0.0	0.0	0.0	5A	5B	20306.52285692006	0.0	0.9591466736178166	1392650428.0	5	-24.11647265955565	2.7763820469970857	1375598846.0	832	78.12733474397831	2.3712156525127583	5846	Run_5Avs5B_SW_00109		55.24436819349842	1.6767026675474554	183.96374608434974	5.583419882933026	10.462012242146043	0.16503063744843827	10.320973224982646	0.13842048193757972
160	160	0.5678571401295883	0.00024339081727134336	0.02188602551503472	0.0001485979498621327	0.4869279601274321	0.00022942145223371602	0.019891385227985264	0.00015261842482377981	0.0	0.0	0.0	0.0	10A	10B	25863.649698676607	0.0	0.6652089175028933	1392650428.0	10	-97.54326143348543	2.4789218564704902	1376464538.0	1113	79.72538051385209	2.040073453903743	17837	Run_10Avs10B_MW_00000		56.37435719402264	1.4425497733739983	187.72660945609542	4.803690745335414	9.620357845059024	0.0739520953995738	9.076506474171422	0.06174876420241083
161	161	0.48401163014369103	0.00019911991269453149	0.02180239150137765	0.00013139665876499724	0.3964635156969851	0.000181309429934203	0.019483196685096	0.00012188710063755876	0.0	0.0	0.0	0.0	30A	30B	73111.56858299431	0.0	1.1640560615808857	1392650428.0	30	-43.52920022500529	1.8058813188654967	1376465078.0	3040	97.86236569006823	1.4014190837835836	26539	Run_30Avs30B_SW_00006		69.19914240240497	0.9909529374276103	230.43314420000857	3.2998732816339422	11.573051838764691	0.07259433028845855	10.608140133017343	0.06408094765531346
162	162	0.40533684974113854	0.00018815912484054561	0.01996270961449488	0.0001204207430580763	0.33691114222057394	0.00019817030260371512	0.02170693643344398	0.0001258552707167285	0.0	0.0	0.0	0.0	30A	30B	81174.31284301404	0.0	1.5193114611112986	1392650428.0	30	-39.971897985210454	1.8048859026499815	1376465074.0	3349	102.49330663463043	1.3570989184451103	25491	Run_30Avs30B_SW_00004		72.47371214757933	0.9596138479734668	241.3374614514392	3.1955141137516447	15.173091327235683	0.0884240509025557	11.59829933354418	0.0701710927034926
163	163	0.4184227647354989	0.00034634780310136167	0.01756444250485165	0.00022542418350215762	0.3287830790205522	0.00028642224182939146	0.01493271510790231	0.00020917258292454274	0.0	0.0	0.0	0.0	5A	5B	23052.163693886654	0.0	1.237905456299515	1392650428.0	5	-27.52433464072674	2.6717654197617464	1375598240.0	952	79.98691830778543	2.436506221950704	6231	Run_5Avs5B_SW_00108		56.55929234164948	1.722870071944558	188.34244349769278	5.737157339575378	10.695971393622626	0.15011513174916877	9.885758038302141	0.12713862372982174
164	164	0.41519524170862304	0.0003529080786544819	0.018044721261224944	0.0002315252746272772	0.3272854907421308	0.00030561572356206467	0.015268315019239831	0.0002092069806488641	0.0	0.0	0.0	0.0	5A	5B	20201.280362437934	0.0	1.0186047616029663	1392650428.0	5	-25.229641617058483	2.520561215403111	1375640046.0	835	71.42922174907467	2.439731347851467	6320	Run_5Avs5B_SW_00177		50.50808707364832	1.7251505803391676	168.1919299552489	5.744751432529428	10.986396552067239	0.15088515389240348	10.235020612304423	0.13160967917238703
166	166	0.4155892226501212	0.00035097152387536073	0.017675835206333868	0.0002284117469352151	0.3300618732092085	0.00029187952725889924	0.014869839278521906	0.00022042362151123522	0.0	0.0	0.0	0.0	5A	5B	19312.898049554788	0.0	0.9715999823738688	1392650428.0	5	-27.30759519698198	2.5381022940398963	1375638834.0	800	70.51347876207811	2.032711308263353	6281	Run_5Avs5B_SW_00175		49.860558997719025	1.4373439502675953	166.03566146240436	4.786355354391093	10.609668775261044	0.15755243258393634	10.016282820202271	0.12970913095586975
167	167	0.41565267394081695	0.00034163821966769344	0.017227805130331068	0.0002261637224311937	0.3275477222995734	0.00030179494178954916	0.014253631580857653	0.0002193827079501888	0.0	0.0	0.0	0.0	5A	5B	19316.03339774367	0.0	0.8261793705099816	1392650428.0	5	-18.105061164884557	2.6440742143914866	1375638228.0	804	70.27932989693672	2.291207584047415	6321	Run_5Avs5B_SW_00174		49.69499074737041	1.6201284197859733	165.48431918874348	5.395027637887291	10.248064659786978	0.15801397600434963	9.760909438467	0.1283904818856971
169	169	0.4154318454432978	0.0003582718367347174	0.017783413102057256	0.00022097920737081968	0.3279803109351643	0.0002935574791714903	0.015102293214194356	0.00021802055863561092	0.0	0.0	0.0	0.0	5A	5B	19021.69443858008	0.0	0.7210893491578081	1392650428.0	5	-14.55008062939483	2.4905381569615965	1375637016.0	788	67.38938187709525	2.1266025751993465	6424	Run_5Avs5B_SW_00172		47.651488905263875	1.5037351018122327	158.6794580545287	5.007437889034735	10.843913287971251	0.15684609003368954	10.081061024740585	0.12557002157547817
170	170	0.41579437085348186	0.00035149197624213666	0.016976236047705213	0.00025056824387708417	0.32877107854921345	0.00030564179339718746	0.015181508730867996	0.0002141810166472339	0.0	0.0	0.0	0.0	5A	5B	17797.013157466172	0.0	0.975031558361731	1392650428.0	5	-1.0628762064411277	2.6059189472151107	1375635804.0	742	66.93824437814747	2.2479255617447205	6119	Run_5Avs5B_SW_00170		47.332486520510365	1.589523408312271	157.61718011329953	5.293112949679863	10.874573645273477	0.15375141750956223	9.615097917338963	0.1421508505407076
171	171	0.7087670208202684	0.0003861450243814582	0.019665998225111468	0.00024331979314890932	0.5744225945086675	0.0003799479884859083	0.019507224050590823	0.00024038200316021387	0.41227191467488106	0.41227191467488106	0.04506903017415575	0.04506903017415575	5A	5B	9533.57542544648	0.0	0.43761753633568745	1392650428.0	5	-54.35303197457581	3.231536270781433	1375462582.0	407	60.42684478599824	3.10718971725442	6410	Run_5Avs5B_SW_00003		42.72823171388632	2.1971149195037114	142.28501160724147	7.3163926819473595	7.997511427703459	0.09869294093728076	6.534365237047595	0.08092551703658125
172	172	0.6875944311726955	0.00021438480647491804	0.0194506734221948	0.00013924727571721672	0.6131241683795676	0.0002190464115385566	0.019749541811570497	0.0001385795292254181	0.0	0.0	0.0	0.0	10A	10B	10593.925766656736	0.0	0.9434278372872392	1392650428.0	10	-168.39781756214487	3.588094897959187	1376464576.0	515	72.07236631860663	2.8171803965455724	21032	Run_10Avs10B_SW_00001		50.96285896004767	1.9920473622231811	169.70632033695875	6.633517716203193	7.585767021575865	0.05329712071925952	6.661824737461274	0.047737180041754604
173	173	0.7011108474377515	0.0002297916889187901	0.020183380318771253	0.00014208210696956623	0.5769407628404155	0.00021631022611876504	0.01945687733595744	0.00013365877820157568	0.0	0.0	0.0	0.0	5A	5B	38698.47036380214	0.0	1.4268748719527602	1392650428.0	5	-42.846328813771	1.5581694907762222	1375476454.0	1639	60.77598189473833	1.1409066472834977	18975	Run_5Avs5B_SW_00014		42.97510893104031	0.8067428269949697	143.10711274036424	2.6864536138932493	7.942053860190505	0.054639039085956784	6.779507238322459	0.047776443758533946
174	174	0.6403402429680141	0.0002147552968102676	0.02002565358919652	0.00013573540084990123	0.5495188415282805	0.00023400794007012016	0.02265171534103763	0.00014068914678535806	0.0	0.0	0.0	0.0	10A	10B	13603.300120937392	0.0	0.9085988149119631	1392650428.0	10	-140.13377268574027	3.2315588453467607	1376464574.0	661	71.2949239448252	3.461613529837833	20396	Run_10Avs10B_SW_00000		50.41312418556506	2.447730400795433	167.87570353793166	8.150942234648792	9.707545146183724	0.06043483013813144	7.364899320393571	0.04998091734357649
175	175	0.597150233491255	0.00020044063079820517	0.0249656317771787	0.00011749557153550081	0.5241138492048494	0.0001796239384363859	0.02262500563162235	0.0001138412001714367	0.0	0.0	0.0	0.0	20A	20B	31427.139175754422	0.0	1.2641857532707876	1392650428.0	20	-116.80367559779594	2.5492820797810345	1376464698.0	1419	87.2322031216512	2.200868411113184	36554	Run_20Avs20B_MW_00002		61.682482365161874	1.5562489779973947	205.40266627598905	5.182309096731324	10.166090505585068	0.051270768872324665	9.84577406786141	0.046454799748958574
176	176	0.5628533266437309	0.00020655060667288465	0.026219219807456	0.00012195723621255845	0.4872823535895547	0.00017060586781953674	0.02038449765456555	0.0001139444652000032	0.0	0.0	0.0	0.0	20A	20B	38658.63176294599	0.0	1.487077880624372	1392650428.0	20	-85.17950683010248	2.2231987638082917	1376464696.0	1731	86.08227234364527	1.7001160615370563	34350	Run_20Avs20B_MW_00001		60.86935851413877	1.202163595917018	202.6949638520821	4.00320477440367	9.85167872853808	0.055176443824288914	10.970222564864114	0.051185934587414154
177	177	0.6029009154058639	0.0003108124460693418	0.02026555639485256	0.0001997068465457885	0.4954327384194736	0.0002841436851359817	0.018594746830649118	0.0001945273688897163	0.0	0.0	0.0	0.0	5A	5B	21262.021992138878	0.0	1.1799379873200295	1392650428.0	5	-54.72962087008065	2.323272092078458	1376464504.0	913	63.51932264780975	1.916366355019172	10905	Run_5Avs5B_MW_00000		44.91494378064252	1.3550756448718033	149.56676278953958	4.512401897423105	8.838864570371198	0.09260588645891939	7.915958342466567	0.07811445184380468
178	178	0.4195241910587231	0.00034588407461403416	0.01763250597025929	0.0002356090709785066	0.3291199007040612	0.00030944190319774547	0.014955931721257396	0.00021819135317358352	0.0	0.0	0.0	0.0	5A	5B	18208.089689516393	0.0	1.2935229317746124	1392650428.0	5	18.182532867293546	2.982089932884007	1375589756.0	787	77.4440317990666	2.5261098916774043	6275	Run_5Avs5B_SW_00094		54.76120004754661	1.7862294344275074	182.3547961583302	5.9481440166435995	10.701637648837123	0.15644955471821267	9.898011233909562	0.13251072659221738
179	179	0.4202895895943156	0.00036045550652721116	0.017599653606351396	0.0002508247974831629	0.32900413979697635	0.0003120613667945988	0.015347031296088475	0.0002258134657229585	0.0	0.0	0.0	0.0	5A	5B	16471.61960974121	0.0	0.993385969294552	1392650428.0	5	-2.9298646732606337	2.853399283350443	1375590362.0	693	72.92382839377994	2.2362386251167408	5819	Run_5Avs5B_SW_00095		51.564933567325895	1.5812594961713289	171.71122877919524	5.265594122250525	10.985350738927242	0.16197197475658737	9.861577652438267	0.14079839357466084
180	180	0.4199325763586244	0.00036554797398596	0.01646545711629736	0.0002604889285013661	0.3288805049569557	0.0003122470106055518	0.01425807408246696	0.0002498762286433658	0.0	0.0	0.0	0.0	5A	5B	15201.104002658689	0.0	0.5379243363073638	1392650428.0	5	-6.0076927616153935	2.994725381939772	1375590968.0	629	70.07458710805538	2.219746522694333	5808	Run_5Avs5B_SW_00096		49.550215732953376	1.5695978187124213	165.00221839073475	5.226760736312363	10.20971567427032	0.17919013382966373	9.233899366684348	0.146304288481652
181	181	0.4194690938318007	0.000350492656792384	0.017416116739297553	0.0002376943454871137	0.33038294119420986	0.0003128924330023437	0.014637794483039913	0.00022403690753061367	0.0	0.0	0.0	0.0	5A	5B	17301.583183589668	0.0	1.1308584944006472	1392650428.0	5	-15.060179804739926	2.4754992433049448	1375591574.0	727	64.71126330565909	1.7448565808110694	5951	Run_5Avs5B_SW_00097		45.75777310257974	1.2337999204894803	152.37338443159055	4.108553735229969	10.433954574941334	0.1600010010067483	9.777825237702011	0.13369716058757808
182	182	0.4196365399515791	0.0003617933807785042	0.017271370665562197	0.00024237026481130897	0.3293828844000044	0.0002926785522048519	0.0156347138132887	0.00020755750184485368	0.0	0.0	0.0	0.0	5A	5B	19498.176297903792	0.0	0.5830504981268253	1392650428.0	5	-18.494364472673947	2.587382259010384	1375592180.0	798	70.59761316057896	1.814216458274784	6294	Run_5Avs5B_SW_00098		49.92005100143003	1.2828447601863409	166.233769834762	4.271873051420515	11.178404456978637	0.14873013617767344	9.692692138318618	0.1362746419850532
183	183	0.4198471723872152	0.00034758487028998576	0.016853069943674748	0.0002450053734990381	0.32857646264229484	0.00029107732968055173	0.014294502680343532	0.00022529077343262267	0.0	0.0	0.0	0.0	5A	5B	18255.81064029693	0.0	1.6250455939177146	1392650428.0	5	-16.123558661003518	2.586818908785716	1375592786.0	778	71.3465744868715	1.960164299355508	6364	Run_5Avs5B_SW_00099		50.44964663409796	1.3860454683140573	167.9973232915462	4.61553140948581	10.245272452414488	0.16172711010817645	9.453196860106472	0.1376506783747032
184	184	0.577264076131515	0.00012446224838830514	0.021674546567645645	8.009278015930933e-05	0.4615448835484905	0.00010954174507802859	0.017825064072638404	7.648833301332112e-05	0.0	0.0	0.0	0.0	20A	20B	54335.536185083634	0.0	1.0431902743979982	1392650428.0	20	-90.961320363215	1.8706401646024335	1376464813.0	2470	86.13455495170393	1.7187967881331423	65316	Run_20Avs20B_SW_00007		60.906327900835166	1.2153728643706023	202.8180719097811	4.047191638354106	9.09511239044061	0.03908727931447883	8.842323518357396	0.0327301313069079
185	185	0.8290154153126439	0.00029406454972350567	0.02439012808479047	0.0001713577284031998	0.7135458823527739	0.0002231311970918417	0.020405066488908646	0.0001402481391078658	0.5316770160632504	0.5316770160632504	0.1403951441896211	0.1403951441896211	5A	5B	13965.823507312105	0.0	0.5986252530644129	1392650428.0	5	-160.46056582805858	3.1867924093265345	1375481872.0	615	77.48065202737466	2.3244304332834385	37021	Run_5Avs5B_SW_00017		54.78709445931184	1.643620521771104	182.44102454950843	5.4732563374977765	6.734525805534984	0.04633563645114011	6.928550492395835	0.04873992086350254
186	186	0.4062321971600699	0.00010770199262897648	0.016620043192523998	7.396950934288977e-05	0.3120592566956611	8.650167225002056e-05	0.012933099926826584	7.082314369233702e-05	0.0	0.0	0.0	0.0	20A	20B	41064.62378320025	0.0	0.9936737217431574	1392650428.0	20	-53.407100613203745	2.4622041264260592	1376464801.0	1899	94.97665248320156	2.230153299229312	62389	Run_20Avs20B_SW_00003		67.15863502526997	1.576956520970598	223.638254634149	5.251265214832092	9.760149610745417	0.05351613325992546	9.634933417887451	0.04295745198580823
187	187	0.41215161769666603	0.0003699059574321532	0.017990055989893682	0.00023498319057838667	0.3275430051220809	0.00030749307179726653	0.01473782793732391	0.0002249664606256895	0.0	0.0	0.0	0.0	5A	5B	20309.28740990891	0.0	0.8025053337640157	1392650428.0	5	-26.916297330556613	2.5932396072624924	1375685488.0	834	73.11387491864598	1.9538900510469779	6279	Run_5Avs5B_SW_00252		51.6993167537996	1.3816089047882474	172.15872479015266	4.600757652944864	10.596344372996667	0.1620541444521696	10.27936808618338	0.1345840211237937
188	188	0.476937579846605	0.00021277496957000883	0.017564661981139554	0.00014132837991648792	0.3683674105090803	0.0001837395446456191	0.015601551714106354	0.0001299578171294493	0.0	0.0	0.0	0.0	5A	5B	44112.613111418876	0.0	1.0852492737929005	1392650428.0	5	-9.582246484150199	1.6407139821103869	1375467416.0	1851	66.39214044664529	1.4697653077492454	17743	Run_5Avs5B_SW_00009		46.94633272731254	1.0392810158622243	156.33128798195077	3.460805782821207	9.974186977057457	0.08323181208160459	8.672996365454697	0.06989164924797857
189	189	0.8055172384221485	0.00042445767600480714	0.022831874447457018	0.00026970311215407253	0.7144741648144605	0.0003727165633748634	0.019007573610928443	0.00025305493688779326	0.0	0.0	0.0	0.0	5A	5B	6136.485831655016	0.0	0.7571868431052671	1392650428.0	5	-96.8233717905876	3.947666027210903	1375465610.0	281	62.759188769235934	2.860074651014308	7433	Run_5Avs5B_SW_00008		44.37744796049334	2.022378180431965	147.77690170844284	6.734519340838444	6.2651440819222355	0.08347421398494223	6.6750979071639	0.07892847312304546
191	191	0.41306464126897613	0.0003595145876764977	0.01729307218559912	0.00023767056078614053	0.3282440524314655	0.0003081097487912884	0.015426590574117294	0.00022314342097400365	0.0	0.0	0.0	0.0	5A	5B	17202.057392980383	0.0	1.0466471624502391	1392650428.0	5	-19.16707366654505	2.6184594162840216	1375683064.0	722	68.10196766586468	1.9665129175196476	6104	Run_5Avs5B_SW_00248		48.1553631486799	1.3905346192690846	160.35735928510408	4.630480282166052	11.06786871930651	0.16043186325404615	9.859276473525805	0.13577424397100357
192	192	0.6193785617587011	0.00012588802856799636	0.02122448172532756	7.849885887825718e-05	0.4971806401430165	0.00011568949052784555	0.01938294853815482	7.88513848033646e-05	0.0	0.0	0.0	0.0	20A	20B	50975.61550721363	0.0	0.9904547820782637	1392650428.0	20	-105.10366430451343	1.9293180654758952	1376464816.0	2335	84.07528749435065	1.635983540122082	65093	Run_20Avs20B_SW_00008		59.450205917463876	1.1568150551298984	197.9691857051547	3.852194133582562	9.181138628854104	0.03741065564182937	8.069968440822326	0.029891855748309288
193	193	0.4128749303882009	0.0003525042463123125	0.017397232625463672	0.00024323119439276626	0.3273294113076561	0.0003142570762379448	0.015317496966680522	0.0002177026926753872	0.0	0.0	0.0	0.0	5A	5B	17150.860360231432	0.0	0.7752346466175078	1392650428.0	5	-0.8749635274720998	2.907413105401678	1375681246.0	723	72.86170911397414	2.144221545924247	6137	Run_5Avs5B_SW_00245		51.52100860333279	1.516193595489337	171.5649586490982	5.048924672979493	11.020306795049342	0.15698503942608136	9.92321882911247	0.1389952457220638
194	194	0.6654978189559821	0.0003849918211557455	0.019034371624459437	0.0002541110630754895	0.5321194301904555	0.00037047998397409903	0.018068507919025943	0.00024146457666717743	0.0	0.0	0.0	0.0	5A	5B	10309.808592593552	0.0	1.1578819376396188	1392650428.0	5	-50.824444656116384	3.1480563907617634	1375461976.0	455	63.017797464555656	2.6881598733501413	6294	Run_5Avs5B_SW_00002		44.560311922627726	1.9008160753594554	148.38583870235033	6.329717530946986	7.996576282522925	0.10700986454283183	6.735701289889109	0.09000677806316766
195	195	0.4135094214842171	0.0003546274706895516	0.01838460314897425	0.000236036806048388	0.3279810652774935	0.0003035603064054348	0.014642670787950476	0.00023680563168076928	0.0	0.0	0.0	0.0	5A	5B	17760.50597505008	0.0	0.6508330023065724	1392650428.0	5	-14.653832697052508	2.5253882116170114	1375682458.0	735	69.87849374585905	1.838174569619908	6200	Run_5Avs5B_SW_00247		49.41155678679868	1.2997857031829003	164.5404841000396	4.328286391599058	10.513865999077744	0.1703115974872846	10.470315346245837	0.13472617281008537
196	196	0.4129923556508887	0.0003526507760729449	0.01687174601314296	0.000235799572340391	0.3273001293583041	0.0003138342597146832	0.014413029189877285	0.0002142687139360028	0.0	0.0	0.0	0.0	5A	5B	16444.146044647252	0.0	1.5801971838346105	1392650428.0	5	-13.995408152287096	2.6491309080713084	1375681852.0	702	68.52945230121965	2.3736566654283955	5953	Run_5Avs5B_SW_00246		48.457640433192466	1.6784287243330664	161.36394264253093	5.589167652029111	10.370507279880435	0.154491636236542	9.620749952703433	0.13471035445033938
197	197	0.807504070216244	0.0004388882776828122	0.021828527890324682	0.00026240849294997646	0.6692678849823279	0.00039082430503063845	0.01976350885676848	0.00026418343929524696	0.0	0.0	0.0	0.0	5A	5B	6303.0979979311205	0.0	0.7626070757256302	1392650428.0	5	-90.13088010092508	4.033102835244971	1375463794.0	281	66.13916729126096	4.9338613351975935	7232	Run_5Avs5B_SW_00005		46.76745369368212	3.4887668075523317	155.73562079996148	11.617593469149265	6.954324927591401	0.09304874812708736	6.366058708279749	0.0766068325071329
198	198	0.7619887182177573	0.00040540686991540086	0.02047744252243015	0.0002447594254214541	0.6268707407866657	0.0003596601450504181	0.019588494995925132	0.00023637726384316744	0.0	0.0	0.0	0.0	5A	5B	8059.189933217803	0.0	0.6218928649657429	1392650428.0	5	-68.75680858231739	3.4379339852272586	1375463188.0	361	59.81276543177177	2.8286450078458265	6344	Run_5Avs5B_SW_00004		42.29401203832614	2.0001540666172586	140.83906008762605	6.660513041835471	7.358918308663378	0.08890146898756245	6.328752117631968	0.07572017529241847
199	199	0.6894709751429302	0.00018242424779045784	0.019975366285793442	0.0001126061158640525	0.6188209122004525	0.00017738053682049305	0.020152632634746682	0.00011246066312727144	0.0	0.0	0.0	0.0	15A	15B	35839.65274382563	0.0	1.0579507038895763	1392650428.0	15	-108.845190987328	1.997440525982559	1376464653.0	1569	75.67202052852338	1.548915058987257	29562	Run_15Avs15B_SW_00001		53.508198861806505	1.0952483416918506	178.18230220981567	3.6471769778338627	7.6693351693736975	0.04285472784452196	6.822910506608571	0.038504787734569876
200	200	0.6394755037843516	0.0001813743782267804	0.01959045657756876	0.00011622175000164092	0.5629459595877979	0.00018123613717631407	0.02059824793122192	0.0001180709526444615	0.0	0.0	0.0	0.0	15A	15B	41222.33544648305	0.0	1.8454048815720543	1392650428.0	15	-87.75421273411536	1.8178029795737332	1376464651.0	1826	71.66464444875585	1.4216973327555835	29229	Run_15Avs15B_SW_00000		50.674556061038125	1.0052918247863005	168.74627168325696	3.347621776538381	8.61696812133565	0.04947105650978936	7.214588356731265	0.042849935773995845
201	201	0.7238370579838812	0.0001903843575726091	0.01975617705659627	0.0001253673866378203	0.6615081082679137	0.0001822357806020603	0.0206036703349143	0.00012434440666678225	0.0	0.0	0.0	0.0	15A	15B	24865.260054945247	0.0	0.8909776280546635	1392650428.0	15	-134.85249370136185	2.5206769358596968	1376464655.0	1116	76.7839249364335	2.007106868029539	31968	Run_15Avs15B_SW_00002		54.29443400867096	1.41923887694978	180.8004652488743	4.726065460242767	7.3350036125440345	0.04431328962426674	6.427661647757232	0.040823233835306914
202	202	0.28070399096067666	0.0007742381884260817	0.043203494916887984	0.0003726562007315996	0.3285861275040284	0.00031071635215445864	0.014065890075240036	0.00022669704749865005	0.0	0.0	0.0	0.0	5A	5B	12156.670959330364	0.0	0.6881513074748071	1392650428.0	5	-91.9569201756925	4.174572327652327	1375635198.0	516	93.53666056519285	3.5582873898904483	5952	Run_5Avs5B_SW_00169		66.14040697519218	2.5160891428021164	220.24755522738997	8.378576845531049	10.08112283339904	0.16275479574530993	36.24609332452433	0.3282397564539063
203	203	0.7696540121469191	0.0004206704330733555	0.021295638081198148	0.0002772971568787585	0.662708476536959	0.00041674506233667846	0.020346161919393008	0.0002774649773972417	0.0	0.0	0.0	0.0	5A	5B	18236.306223607582	0.0	0.8384944012494187	1392650428.0	5	-72.74969327620082	2.6533363017527445	1375664888.0	750	72.40717229962408	1.9649102745937488	6470	Run_5Avs5B_SW_00218		51.19960253960693	1.3894013795883609	170.49467645689109	4.626706594029241	7.230209513926192	0.09870469476376138	6.51607435155529	0.08492255413242174
204	204	0.7763903710374371	0.000435970759271088	0.02161123687254906	0.0002740950683027265	0.664797384776946	0.00039092764378519866	0.02093684983607448	0.0002504375064610257	0.0	0.0	0.0	0.0	5A	5B	12400.164299704456	0.0	0.6524075454429082	1392650428.0	5	-87.01857904439122	2.9724024469374446	1375610962.0	525	63.364609077758494	2.63410985228356	6894	Run_5Avs5B_SW_00129		44.8055447661177	1.8625969389400003	149.20246407117193	6.202447806670201	7.416738166095333	0.08882294025294538	6.555267135377563	0.08322182559126376
205	205	0.5119657208649546	0.00018613594365449805	0.023574651549390684	0.00011777647512477894	0.4398197499096718	0.00016761546724036283	0.02025616459682459	0.00011314366019978438	0.0	0.0	0.0	0.0	20A	20B	48729.806147359894	0.0	1.1969076648038646	1392650428.0	20	-65.02224749078957	2.027498829159484	1376464694.0	2134	86.64486268292522	1.7950765133292417	33963	Run_20Avs20B_MW_00000		61.26716995807366	1.2693107753238106	204.01967596038529	4.22680488182829	10.846094936691449	0.06072323683600052	10.844144858960114	0.054319475627878616
206	206	0.6357315394600013	0.00020492115637387492	0.023359445723158886	0.0001227166942090139	0.6313707449880247	0.00019709581622748103	0.02381036941365841	0.00011700443518108163	0.0	0.0	0.0	0.0	15A	15B	34898.754532680534	0.0	1.3246362934145972	1392650428.0	15	-198.5082414005486	2.2793835981466644	1376464615.0	1575	82.68290552001397	2.000902338071126	31610	Run_15Avs15B_MW_00002		58.4656431814085	1.414851611742111	194.69059179409032	4.71145586710123	8.881219222507548	0.043730389748721545	8.653258689157795	0.04554458883117448
207	207	0.5976709801503084	0.000201208873222813	0.022972740352255952	0.00012346560859073885	0.58997660220634	0.00019041440650896407	0.02273221538448833	0.00012026871496443513	0.0	0.0	0.0	0.0	15A	15B	43396.17992838578	0.0	0.8031539096041698	1392650428.0	15	-176.0392072139779	2.0394786627017725	1376464613.0	1875	85.76560739972956	1.7458391758463203	30728	Run_15Avs15B_MW_00001		60.64544258493191	1.2344947201020664	201.94932380782325	4.110867417939882	9.073981413884406	0.04809671211593593	9.051937491754568	0.04874444302146003
208	208	0.5783372917879411	0.00019495117733877958	0.02686218925602628	0.0001102468120624826	0.4523474074420205	0.00018555531759210396	0.025098503601422864	0.00010895974977379368	0.0	0.0	0.0	0.0	30A	30B	79321.6427628544	0.0	2.1438182904584995	1392650428.0	30	-58.601782137860205	1.7911115952430432	1376464995.0	3382	100.92850879005121	1.4337382775599798	38913	Run_30Avs30B_MW_00001		71.36723298049128	1.0138060585093822	237.65288582503598	3.3759741748362426	13.06672150849607	0.056979028881379006	10.938332456890503	0.04504386933080668
209	209	0.5251774053703343	0.00018936465817286115	0.02681569664601607	0.00010606526436318524	0.40618598861160987	0.0001733986972502103	0.023592153374051468	0.00010619800963231658	0.0	0.0	0.0	0.0	30A	30B	91953.69870885256	0.0	2.181612936759453	1392650428.0	30	-40.55983424125589	1.722388986160878	1376464993.0	3856	101.44655905931229	1.288680957207152	37891	Run_30Avs30B_MW_00000		71.7335498388813	0.9112350436271481	238.87272096347473	3.0344126952784034	13.678345081719831	0.06184813432912404	12.024692028941399	0.047758993151954324
210	210	0.6196757603151045	0.0001906552696562485	0.024346843733634542	0.00011334880267045193	0.48599281696934404	0.00018126165177737531	0.0253406989463646	0.00011278256265331465	0.6880940687644925	0.6880940687644925	0.07815343754286333	0.07815343754286333	30A	30B	59174.19444115157	0.0	0.914421448412596	1392650428.0	30	-84.5094632553574	2.0828617177085773	1376464997.0	2533	102.81572936620401	1.6454555315329715	39859	Run_30Avs30B_MW_00002		72.7016994474837	1.163512764487879	242.09665916012074	3.8744975057446376	12.279470793588503	0.05484318322254291	9.252712574000576	0.04317075437858158
211	211	0.7006838250742644	0.0001328773253068139	0.021141413015382672	8.169482792824226e-05	0.545494036275506	0.00012971025620652936	0.022048424392233642	8.231149386930884e-05	0.8450009101645684	0.8450009101645684	0.022537772144275388	0.022537772144275388	20A	20B	41952.2252844817	0.0	0.9280717011196328	1392650428.0	20	-146.62735747170785	2.1080639283813785	1376464829.0	1933	86.9193874994471	1.8674861297594865	69681	Run_20Avs20B_SW_00012		61.46128831744027	1.3205121061247536	204.6660900970761	4.39730531339543	9.518718077696013	0.03560742497542286	7.105633934956217	0.027490696282952875
212	212	0.4129918045173273	0.0003423121287275705	0.017266488368000394	0.00021965476343208248	0.32778187022081723	0.00029234921393337337	0.014867837362851612	0.00022422414649766632	0.0	0.0	0.0	0.0	5A	5B	22805.543589995177	0.0	0.9383266303431956	1392650428.0	5	-28.241363022007913	2.4862527871104367	1375689124.0	934	76.29149449206662	1.8356776147790808	6235	Run_5Avs5B_SW_00258		53.946233102196445	1.2980200894826348	179.64095623031417	4.322406897977174	10.68202977972143	0.16137881496068338	9.845856421815485	0.12551914307476042
213	213	0.6985258761356254	0.0001243970787137164	0.02079199125401957	7.989915212805965e-05	0.5886391414572847	0.00012855690282677782	0.021880823491261785	7.950212815398856e-05	0.7886982134633352	0.7886982134633352	0.07337132811932037	0.07337132811932037	20A	20B	27000.444697572835	0.0	1.3748932503790037	1392650428.0	20	-168.17340874592088	2.827584396933668	1376464823.0	1331	90.09081562360869	2.988402556805496	71034	Run_20Avs20B_SW_00010		63.703826650080664	2.113119712832383	212.13374274476863	7.036688643731836	8.753977724680544	0.03186424683202814	7.009781752696164	0.02696599435785263
214	214	0.7216612345759295	0.00016532184886098436	0.02306850939678222	0.00010216708572005565	0.6304144443634654	0.00014457934376700194	0.02210046537422624	8.697733897689083e-05	0.4512996918162542	0.4512996918162542	0.057905621191072836	0.057905621191072836	20A	20B	9002.395710838771	0.0	0.8378567701234938	1392650428.0	20	-239.16123535184528	4.815902248627976	1376464826.0	449	84.88879406938769	5.382630153486458	83513	Run_20Avs20B_SW_00011		60.025441933212406	3.8060942821494614	199.88472163759732	12.674293959557707	8.255933286689627	0.032546704941551305	7.52795591983626	0.033384797737849824
215	215	0.830843638914032	0.00042224445494538085	0.031403269961809074	0.00024110022231408842	0.7644971513776558	0.00024282893263156372	0.023792302292222168	0.00015545158315808942	0.4044716775405847	0.4044716775405847	0.07435673166633193	0.07435673166633193	5A	5B	3211.397605963319	0.0	0.2943814098996557	1392650428.0	5	-229.4922698515041	7.791951530612298	1375483678.0	149	91.08375636206505	6.052563003509455	64228	Run_5Avs5B_SW_00018		64.40594177955953	4.279808343340353	214.47178612593322	14.251761783323374	7.329114542443126	0.04794273251148115	8.901157485748351	0.06848865245012051
216	216	0.4700845222981005	0.00021611088748107682	0.018763955612293864	0.0001399233323767868	0.3673523095103717	0.0001932369014182147	0.016038602020766953	0.00012854769904483242	0.0	0.0	0.0	0.0	5A	5B	48432.30098999687	0.0	0.9052831103292815	1392650428.0	5	-18.833132258711395	1.5639233554073513	1375485484.0	1976	67.52397011388484	1.115629766366686	17802	Run_5Avs5B_SW_00019		47.74665716016574	0.7888693730914473	158.99636834335192	2.6269350123945197	10.281930120229656	0.08258587675002785	9.40024897031812	0.07023100093313428
217	217	0.7695734098823328	0.0004341761607192388	0.02271410564986354	0.00025893654418498215	0.6633463430398152	0.00040654302545698763	0.020494096892812213	0.0002499309172056118	0.0	0.0	0.0	0.0	5A	5B	18551.735652672192	0.0	0.6875765116072189	1392650428.0	5	-74.93413237562227	2.67137344241452	1375663070.0	760	73.09508534596628	2.1080935341279856	6784	Run_5Avs5B_SW_00215		51.68603051954219	1.490647233357413	172.11448163007552	4.963855287080185	7.275776626943113	0.08884198889043478	6.9508273179042765	0.07933510612436048
218	218	0.5218078405831075	0.00023677217677354326	0.021661886615133987	0.00015024648422735923	0.41238903573807256	0.0002031843357233949	0.017202198571220486	0.00013458669046893985	0.0	0.0	0.0	0.0	5A	5B	46006.216227960416	0.0	1.3618243584668346	1392650428.0	5	-17.932166619973387	1.6149523308053175	1375469222.0	1926	66.55144568561609	1.2665661262796617	17992	Run_5Avs5B_SW_00010		47.05897854206734	0.8955974967135257	156.70639854508423	2.982339664056041	9.823534120571232	0.07700968958909545	9.776346580310854	0.06795352564895954
219	219	0.567718799069876	0.0002536568984013228	0.02260740144785998	0.0001540089715605681	0.4506833856274576	0.00020717003985699556	0.017788413042396374	0.000134504823877525	0.0	0.0	0.0	0.0	5A	5B	42774.502104806845	0.0	1.9796167014866344	1392650428.0	5	-17.718403935630157	1.5586769640594895	1375471028.0	1833	62.66336480852187	1.2333940473479013	18466	Run_5Avs5B_SW_00011		44.309690188072274	0.8721412947548226	147.55126832628068	2.904230511533559	9.295153549208457	0.07041388047816667	9.377957977952622	0.06402295967945322
220	220	0.6166981751709673	0.00022556652387119492	0.01952510534778816	0.00014562302861458447	0.4900388990441768	0.0002182103231002777	0.01864198580731201	0.00014159549276440854	0.0	0.0	0.0	0.0	5A	5B	42090.11316391569	0.0	1.899304475366193	1392650428.0	5	-27.05797566485261	1.4680893714873458	1375472836.0	1793	61.56621682079359	1.159858847979382	18546	Run_5Avs5B_SW_00012		43.53388940598443	0.820144056625438	144.96785172192816	2.7310797085627088	8.958855442261951	0.06816396311843886	7.456098452260481	0.05567624509580717
221	221	0.6583952936648916	0.00022170607742393183	0.01937728406615784	0.00014278510187098927	0.5392754644751113	0.00023648019391065548	0.02076318723539545	0.00014971301749523965	0.0	0.0	0.0	0.0	5A	5B	40835.120851770575	0.0	0.9735312031752252	1392650428.0	5	-38.2397267326037	1.5271706228895885	1375474644.0	1740	61.261299402202816	1.1862087396500032	18946	Run_5Avs5B_SW_00013		43.318280231597	0.8387762437092651	144.249873171218	2.793124891551853	9.067222442049928	0.0655000260051363	6.931019163546473	0.051125797368407645
222	222	0.6529963777949068	0.000292299519656562	0.019547773391418687	0.00018674636015639164	0.5439991437382301	0.00032585893930143004	0.021815569595514544	0.00020031720506721398	0.0	0.0	0.0	0.0	5A	5B	19533.5368477506	0.0	1.2335875040049535	1392650428.0	5	-68.78011987552783	2.3649790848630308	1376464505.0	856	65.79641159215657	2.077257911815725	11177	Run_5Avs5B_MW_00001		46.525088814555076	1.4688431557183064	154.9285457524684	4.89124770854196	9.444071188126445	0.0869026611385159	7.049810366827132	0.06742306633705629
223	223	0.7541867193080796	0.00025320974455483305	0.02155600623933424	0.00014981596912660433	0.6274614388863021	0.00022926004364025226	0.020191933439936933	0.00013655606622402214	0.0	0.0	0.0	0.0	5A	5B	32714.63720953325	0.0	1.3907450675083788	1392650428.0	5	-56.71225239515735	1.7657957672678892	1375478260.0	1412	62.81222750773768	1.4389524784500534	19223	Run_5Avs5B_SW_00015		44.414952012153506	1.0174930553172221	147.90179020047117	3.38825187420635	7.578474198422899	0.05132722345890258	6.731011484822403	0.04683562067284699
224	224	0.8001257790571871	0.000234607212750126	0.02133376343787172	0.0001344750365208345	0.6704167156298411	0.00023108659451729762	0.02032199689010451	0.00014559199812165592	0.3200385913901209	0.3200385913901209	0.1338867226280476	0.1338867226280476	5A	5B	27886.964272113968	0.0	0.5955385814962172	1392650428.0	5	-80.64738122284572	2.0063587527753746	1375480066.0	1209	67.68199174909331	1.699439714316541	20861	Run_5Avs5B_SW_00016		47.85839532999584	1.2016853462109551	159.36845644888615	4.00161220288248	7.138590306662379	0.051201850834401284	6.279139381734262	0.039622664363320965
225	225	0.6926998594103995	0.0003252965224409543	0.021352881447932168	0.00018931277500010488	0.5902437615633046	0.00030043174851467785	0.020695776711706682	0.00019013971128332952	0.0	0.0	0.0	0.0	5A	5B	15933.326905443091	0.0	0.5031434405463613	1392650428.0	5	-97.05348138451592	2.7010435684320395	1376464507.0	675	66.68100051103985	2.629662131289312	11834	Run_5Avs5B_MW_00002		47.15058763765992	1.8594519252641417	157.01145683340752	6.191974911129592	8.257360319570603	0.07597974233648044	7.259426305165107	0.06445165937882522
226	226	0.4127993046042827	0.0003626940392502019	0.01739632674626268	0.00024012312368431308	0.3278610013566639	0.0003016138317891397	0.0143392481167935	0.00021417589858477087	0.0	0.0	0.0	0.0	5A	5B	21534.506689281578	0.0	1.418981595401431	1392650428.0	5	-23.574761004454146	2.551185679779083	1375686094.0	900	73.5992254955502	2.0736431293710083	6262	Run_5Avs5B_SW_00253		52.04251143798138	1.466287118539133	173.30156308847802	4.882736104735313	10.299770077964574	0.15413239516852184	9.92451998598245	0.13726632370275943
227	227	0.4124949069876321	0.00034710252631966516	0.017459065485470108	0.00023196054704862544	0.3277868101441433	0.00030433794946561297	0.014136753020410906	0.00023038397051761519	0.0	0.0	0.0	0.0	5A	5B	17355.69547662988	0.0	0.9068657710037502	1392650428.0	5	-21.209861476533348	2.736559388040912	1375684276.0	725	68.78550532917752	2.3281399478902034	6097	Run_5Avs5B_SW_00250		48.638697265604826	1.646243544704458	161.96686189446407	5.481991003865845	10.156617756653358	0.1657888714394597	9.967662272134403	0.1326953668099749
228	228	0.4122379612041634	0.0003728056874390296	0.017792688955014426	0.00026029345489158657	0.32616067984048	0.00029906060722964246	0.014357178307320688	0.00021533072331929588	0.0	0.0	0.0	0.0	5A	5B	19917.21159650573	0.0	0.566763904336197	1392650428.0	5	-20.8368625384066	2.5908766271938033	1375684882.0	816	70.90585428280225	2.3741728837695537	6365	Run_5Avs5B_SW_00251		50.138010389194676	1.6787937458226723	166.95957459601829	5.590383173589498	10.366410485248167	0.15576697369615447	10.164464807331719	0.1489822088540218
229	229	0.41210967564307377	0.0003608241725794892	0.01820911536724865	0.00023455014595726373	0.3262527223706497	0.00029890049042867375	0.014711753999109782	0.0002221654493539163	0.0	0.0	0.0	0.0	5A	5B	21680.332369118383	0.0	0.8834032776270956	1392650428.0	5	-25.46086843797201	2.4812857085401543	1375687912.0	890	73.2096698750118	2.132291550421783	6058	Run_5Avs5B_SW_00256		51.76705401704935	1.50775781477002	172.38428987677432	5.020833523184167	10.619430365562637	0.16066121817201065	10.405595700453992	0.13434292091789932
230	230	0.4115519962788943	0.00036761375468563504	0.01795723717523802	0.00025119890753493853	0.32807239398387245	0.00030781015349591915	0.014506360268599644	0.00022974081444529103	0.0	0.0	0.0	0.0	5A	5B	21408.955768057145	0.0	0.7549180569553956	1392650428.0	5	-23.761124602846422	2.6535536069160943	1375688518.0	873	75.98204326450052	2.0223937024044627	6003	Run_5Avs5B_SW_00257		53.72741804073795	1.430048301199164	178.91230207565738	4.7620608429932165	10.413091457561508	0.1652038493434294	10.275565160672327	0.144034831732984
231	231	0.4125190691229152	0.00037597876349473473	0.017539213171617503	0.000246220992224261	0.3278347771720377	0.00030474907591134063	0.014601668202824216	0.00022288363147027632	0.0	0.0	0.0	0.0	5A	5B	19206.50406156174	0.0	1.5928794708257648	1392650428.0	5	-23.75852263606848	2.6646827025168265	1375686700.0	807	70.28587710073215	2.4805931918300224	5784	Run_5Avs5B_SW_00254		49.69962031957198	1.754044267308191	165.4997356641747	5.840967410136276	10.48910335696503	0.16040500373114724	10.01283337203787	0.14085923803253794
233	233	0.4115568464148089	0.0003639978016928507	0.01726347262377063	0.00023653431588548706	0.3270631772986325	0.00029496046012795785	0.015120441629400738	0.00021778409586606986	0.0	0.0	0.0	0.0	5A	5B	22908.559038678744	0.0	0.9017218391215004	1392650428.0	5	-29.58412207155084	2.566676145124398	1375689730.0	934	78.10389739539781	1.8107154146739919	6254	Run_5Avs5B_SW_00259		55.227795485384114	1.2803691485149908	183.9085589663291	4.263629264554919	10.887388892674231	0.15712130646219774	9.878459897615969	0.13563075296861782
