# Supplementary material for: Influence of Depth of Interaction upon the Performance of Scintillator Detectors
Source: PLoS One. 2014 May 29;9(5):e98177. doi: 10.1371/journal.pone.0098177 (PMC4038557; doi:10.1371/journal.pone.0098177)
Supplement: File S1 — Supporting Information. (ZIP) [file pone.0098177.s004.zip › supporting information/doipaper_supporting_information.log]

This is pdfTeX, Version 3.1415926-2.4-1.40.13 (TeX Live 2012) (format=latex 2012.12.6)  2 MAY 2014 17:13
entering extended mode
 restricted \write18 enabled.
 %&-line parsing enabled.
**doipaper_supporting_information.tex
(./doipaper_supporting_information.tex
LaTeX2e <2011/06/27>
Babel <v3.8m> and hyphenation patterns for english, dumylang, nohyphenation, ge
rman-x-2012-05-30, ngerman-x-2012-05-30, afrikaans, ancientgreek, ibycus, arabi
c, armenian, basque, bulgarian, catalan, pinyin, coptic, croatian, czech, danis
h, dutch, ukenglish, usenglishmax, esperanto, estonian, ethiopic, farsi, finnis
h, french, friulan, galician, german, ngerman, swissgerman, monogreek, greek, h
ungarian, icelandic, assamese, bengali, gujarati, hindi, kannada, malayalam, ma
rathi, oriya, panjabi, tamil, telugu, indonesian, interlingua, irish, italian, 
kurmanji, latin, latvian, lithuanian, mongolian, mongolianlmc, bokmal, nynorsk,
 polish, portuguese, romanian, romansh, russian, sanskrit, serbian, serbianc, s
lovak, slovenian, spanish, swedish, turkish, turkmen, ukrainian, uppersorbian, 
welsh, loaded.
(/scratch/mbrown/programs/texlive/2012/texmf-dist/tex/latex/base/article.cls
Document Class: article 2007/10/19 v1.4h Standard LaTeX document class
(/scratch/mbrown/programs/texlive/2012/texmf-dist/tex/latex/base/size10.clo
File: size10.clo 2007/10/19 v1.4h Standard LaTeX file (size option)
)
\c@part=\count79
\c@section=\count80
\c@subsection=\count81
\c@subsubsection=\count82
\c@paragraph=\count83
\c@subparagraph=\count84
\c@figure=\count85
\c@table=\count86
\abovecaptionskip=\skip41
\belowcaptionskip=\skip42
\bibindent=\dimen102
)
(/scratch/mbrown/programs/texlive/2012/texmf-dist/tex/latex/graphics/graphicx.s
ty
Package: graphicx 1999/02/16 v1.0f Enhanced LaTeX Graphics (DPC,SPQR)

(/scratch/mbrown/programs/texlive/2012/texmf-dist/tex/latex/graphics/keyval.sty
Package: keyval 1999/03/16 v1.13 key=value parser (DPC)
\KV@toks@=\toks14
)
(/scratch/mbrown/programs/texlive/2012/texmf-dist/tex/latex/graphics/graphics.s
ty
Package: graphics 2009/02/05 v1.0o Standard LaTeX Graphics (DPC,SPQR)

(/scratch/mbrown/programs/texlive/2012/texmf-dist/tex/latex/graphics/trig.sty
Package: trig 1999/03/16 v1.09 sin cos tan (DPC)
)
(/scratch/mbrown/programs/texlive/2012/texmf-dist/tex/latex/latexconfig/graphic
s.cfg
File: graphics.cfg 2010/04/23 v1.9 graphics configuration of TeX Live
)
Package graphics Info: Driver file: dvips.def on input line 91.

(/scratch/mbrown/programs/texlive/2012/texmf-dist/tex/latex/graphics/dvips.def
File: dvips.def 1999/02/16 v3.0i Driver-dependant file (DPC,SPQR)
))
\Gin@req@height=\dimen103
\Gin@req@width=\dimen104
)
(/scratch/mbrown/programs/texlive/2012/texmf-dist/tex/latex/base/latexsym.sty
Package: latexsym 1998/08/17 v2.2e Standard LaTeX package (lasy symbols)
\symlasy=\mathgroup4
LaTeX Font Info:    Overwriting symbol font `lasy' in version `bold'
(Font)                  U/lasy/m/n --> U/lasy/b/n on input line 47.
)
(/scratch/mbrown/programs/texlive/2012/texmf-dist/tex/latex/amsfonts/amsfonts.s
ty
Package: amsfonts 2009/06/22 v3.00 Basic AMSFonts support
\@emptytoks=\toks15
\symAMSa=\mathgroup5
\symAMSb=\mathgroup6
LaTeX Font Info:    Overwriting math alphabet `\mathfrak' in version `bold'
(Font)                  U/euf/m/n --> U/euf/b/n on input line 96.
)
(/scratch/mbrown/programs/texlive/2012/texmf-dist/tex/latex/amsmath/amsmath.sty
Package: amsmath 2000/07/18 v2.13 AMS math features
\@mathmargin=\skip43
For additional information on amsmath, use the `?' option.

(/scratch/mbrown/programs/texlive/2012/texmf-dist/tex/latex/amsmath/amstext.sty
Package: amstext 2000/06/29 v2.01
(/scratch/mbrown/programs/texlive/2012/texmf-dist/tex/latex/amsmath/amsgen.sty
File: amsgen.sty 1999/11/30 v2.0
\@emptytoks=\toks16
\ex@=\dimen105
))
(/scratch/mbrown/programs/texlive/2012/texmf-dist/tex/latex/amsmath/amsbsy.sty
Package: amsbsy 1999/11/29 v1.2d
\pmbraise@=\dimen106
) (/scratch/mbrown/programs/texlive/2012/texmf-dist/tex/latex/amsmath/amsopn.st
y
Package: amsopn 1999/12/14 v2.01 operator names
)
\inf@bad=\count87
LaTeX Info: Redefining \frac on input line 211.
\uproot@=\count88
\leftroot@=\count89
LaTeX Info: Redefining \overline on input line 307.
\classnum@=\count90
\DOTSCASE@=\count91
LaTeX Info: Redefining \ldots on input line 379.
LaTeX Info: Redefining \dots on input line 382.
LaTeX Info: Redefining \cdots on input line 467.
\Mathstrutbox@=\box26
\strutbox@=\box27
\big@size=\dimen107
LaTeX Font Info:    Redeclaring font encoding OML on input line 567.
LaTeX Font Info:    Redeclaring font encoding OMS on input line 568.
\macc@depth=\count92
\c@MaxMatrixCols=\count93
\dotsspace@=\muskip10
\c@parentequation=\count94
\dspbrk@lvl=\count95
\tag@help=\toks17
\row@=\count96
\column@=\count97
\maxfields@=\count98
\andhelp@=\toks18
\eqnshift@=\dimen108
\alignsep@=\dimen109
\tagshift@=\dimen110
\tagwidth@=\dimen111
\totwidth@=\dimen112
\lineht@=\dimen113
\@envbody=\toks19
\multlinegap=\skip44
\multlinetaggap=\skip45
\mathdisplay@stack=\toks20
LaTeX Info: Redefining \[ on input line 2666.
LaTeX Info: Redefining \] on input line 2667.
)
(/scratch/mbrown/programs/texlive/2012/texmf-dist/tex/latex/amsfonts/amssymb.st
y
Package: amssymb 2009/06/22 v3.00
)
(/scratch/mbrown/programs/texlive/2012/texmf-dist/tex/latex/base/inputenc.sty
Package: inputenc 2008/03/30 v1.1d Input encoding file
\inpenc@prehook=\toks21
\inpenc@posthook=\toks22

(/scratch/mbrown/programs/texlive/2012/texmf-dist/tex/latex/base/utf8.def
File: utf8.def 2008/04/05 v1.1m UTF-8 support for inputenc
Now handling font encoding OML ...
... no UTF-8 mapping file for font encoding OML
Now handling font encoding T1 ...
... processing UTF-8 mapping file for font encoding T1

(/scratch/mbrown/programs/texlive/2012/texmf-dist/tex/latex/base/t1enc.dfu
File: t1enc.dfu 2008/04/05 v1.1m UTF-8 support for inputenc
   defining Unicode char U+00A1 (decimal 161)
   defining Unicode char U+00A3 (decimal 163)
   defining Unicode char U+00AB (decimal 171)
   defining Unicode char U+00BB (decimal 187)
   defining Unicode char U+00BF (decimal 191)
   defining Unicode char U+00C0 (decimal 192)
   defining Unicode char U+00C1 (decimal 193)
   defining Unicode char U+00C2 (decimal 194)
   defining Unicode char U+00C3 (decimal 195)
   defining Unicode char U+00C4 (decimal 196)
   defining Unicode char U+00C5 (decimal 197)
   defining Unicode char U+00C6 (decimal 198)
   defining Unicode char U+00C7 (decimal 199)
   defining Unicode char U+00C8 (decimal 200)
   defining Unicode char U+00C9 (decimal 201)
   defining Unicode char U+00CA (decimal 202)
   defining Unicode char U+00CB (decimal 203)
   defining Unicode char U+00CC (decimal 204)
   defining Unicode char U+00CD (decimal 205)
   defining Unicode char U+00CE (decimal 206)
   defining Unicode char U+00CF (decimal 207)
   defining Unicode char U+00D0 (decimal 208)
   defining Unicode char U+00D1 (decimal 209)
   defining Unicode char U+00D2 (decimal 210)
   defining Unicode char U+00D3 (decimal 211)
   defining Unicode char U+00D4 (decimal 212)
   defining Unicode char U+00D5 (decimal 213)
   defining Unicode char U+00D6 (decimal 214)
   defining Unicode char U+00D8 (decimal 216)
   defining Unicode char U+00D9 (decimal 217)
   defining Unicode char U+00DA (decimal 218)
   defining Unicode char U+00DB (decimal 219)
   defining Unicode char U+00DC (decimal 220)
   defining Unicode char U+00DD (decimal 221)
   defining Unicode char U+00DE (decimal 222)
   defining Unicode char U+00DF (decimal 223)
   defining Unicode char U+00E0 (decimal 224)
   defining Unicode char U+00E1 (decimal 225)
   defining Unicode char U+00E2 (decimal 226)
   defining Unicode char U+00E3 (decimal 227)
   defining Unicode char U+00E4 (decimal 228)
   defining Unicode char U+00E5 (decimal 229)
   defining Unicode char U+00E6 (decimal 230)
   defining Unicode char U+00E7 (decimal 231)
   defining Unicode char U+00E8 (decimal 232)
   defining Unicode char U+00E9 (decimal 233)
   defining Unicode char U+00EA (decimal 234)
   defining Unicode char U+00EB (decimal 235)
   defining Unicode char U+00EC (decimal 236)
   defining Unicode char U+00ED (decimal 237)
   defining Unicode char U+00EE (decimal 238)
   defining Unicode char U+00EF (decimal 239)
   defining Unicode char U+00F0 (decimal 240)
   defining Unicode char U+00F1 (decimal 241)
   defining Unicode char U+00F2 (decimal 242)
   defining Unicode char U+00F3 (decimal 243)
   defining Unicode char U+00F4 (decimal 244)
   defining Unicode char U+00F5 (decimal 245)
   defining Unicode char U+00F6 (decimal 246)
   defining Unicode char U+00F8 (decimal 248)
   defining Unicode char U+00F9 (decimal 249)
   defining Unicode char U+00FA (decimal 250)
   defining Unicode char U+00FB (decimal 251)
   defining Unicode char U+00FC (decimal 252)
   defining Unicode char U+00FD (decimal 253)
   defining Unicode char U+00FE (decimal 254)
   defining Unicode char U+00FF (decimal 255)
   defining Unicode char U+0102 (decimal 258)
   defining Unicode char U+0103 (decimal 259)
   defining Unicode char U+0104 (decimal 260)
   defining Unicode char U+0105 (decimal 261)
   defining Unicode char U+0106 (decimal 262)
   defining Unicode char U+0107 (decimal 263)
   defining Unicode char U+010C (decimal 268)
   defining Unicode char U+010D (decimal 269)
   defining Unicode char U+010E (decimal 270)
   defining Unicode char U+010F (decimal 271)
   defining Unicode char U+0110 (decimal 272)
   defining Unicode char U+0111 (decimal 273)
   defining Unicode char U+0118 (decimal 280)
   defining Unicode char U+0119 (decimal 281)
   defining Unicode char U+011A (decimal 282)
   defining Unicode char U+011B (decimal 283)
   defining Unicode char U+011E (decimal 286)
   defining Unicode char U+011F (decimal 287)
   defining Unicode char U+0130 (decimal 304)
   defining Unicode char U+0131 (decimal 305)
   defining Unicode char U+0132 (decimal 306)
   defining Unicode char U+0133 (decimal 307)
   defining Unicode char U+0139 (decimal 313)
   defining Unicode char U+013A (decimal 314)
   defining Unicode char U+013D (decimal 317)
   defining Unicode char U+013E (decimal 318)
   defining Unicode char U+0141 (decimal 321)
   defining Unicode char U+0142 (decimal 322)
   defining Unicode char U+0143 (decimal 323)
   defining Unicode char U+0144 (decimal 324)
   defining Unicode char U+0147 (decimal 327)
   defining Unicode char U+0148 (decimal 328)
   defining Unicode char U+014A (decimal 330)
   defining Unicode char U+014B (decimal 331)
   defining Unicode char U+0150 (decimal 336)
   defining Unicode char U+0151 (decimal 337)
   defining Unicode char U+0152 (decimal 338)
   defining Unicode char U+0153 (decimal 339)
   defining Unicode char U+0154 (decimal 340)
   defining Unicode char U+0155 (decimal 341)
   defining Unicode char U+0158 (decimal 344)
   defining Unicode char U+0159 (decimal 345)
   defining Unicode char U+015A (decimal 346)
   defining Unicode char U+015B (decimal 347)
   defining Unicode char U+015E (decimal 350)
   defining Unicode char U+015F (decimal 351)
   defining Unicode char U+0160 (decimal 352)
   defining Unicode char U+0161 (decimal 353)
   defining Unicode char U+0162 (decimal 354)
   defining Unicode char U+0163 (decimal 355)
   defining Unicode char U+0164 (decimal 356)
   defining Unicode char U+0165 (decimal 357)
   defining Unicode char U+016E (decimal 366)
   defining Unicode char U+016F (decimal 367)
   defining Unicode char U+0170 (decimal 368)
   defining Unicode char U+0171 (decimal 369)
   defining Unicode char U+0178 (decimal 376)
   defining Unicode char U+0179 (decimal 377)
   defining Unicode char U+017A (decimal 378)
   defining Unicode char U+017B (decimal 379)
   defining Unicode char U+017C (decimal 380)
   defining Unicode char U+017D (decimal 381)
   defining Unicode char U+017E (decimal 382)
   defining Unicode char U+200C (decimal 8204)
   defining Unicode char U+2013 (decimal 8211)
   defining Unicode char U+2014 (decimal 8212)
   defining Unicode char U+2018 (decimal 8216)
   defining Unicode char U+2019 (decimal 8217)
   defining Unicode char U+201A (decimal 8218)
   defining Unicode char U+201C (decimal 8220)
   defining Unicode char U+201D (decimal 8221)
   defining Unicode char U+201E (decimal 8222)
   defining Unicode char U+2030 (decimal 8240)
   defining Unicode char U+2031 (decimal 8241)
   defining Unicode char U+2039 (decimal 8249)
   defining Unicode char U+203A (decimal 8250)
   defining Unicode char U+2423 (decimal 9251)
)
Now handling font encoding OT1 ...
... processing UTF-8 mapping file for font encoding OT1

(/scratch/mbrown/programs/texlive/2012/texmf-dist/tex/latex/base/ot1enc.dfu
File: ot1enc.dfu 2008/04/05 v1.1m UTF-8 support for inputenc
   defining Unicode char U+00A1 (decimal 161)
   defining Unicode char U+00A3 (decimal 163)
   defining Unicode char U+00B8 (decimal 184)
   defining Unicode char U+00BF (decimal 191)
   defining Unicode char U+00C5 (decimal 197)
   defining Unicode char U+00C6 (decimal 198)
   defining Unicode char U+00D8 (decimal 216)
   defining Unicode char U+00DF (decimal 223)
   defining Unicode char U+00E6 (decimal 230)
   defining Unicode char U+00EC (decimal 236)
   defining Unicode char U+00ED (decimal 237)
   defining Unicode char U+00EE (decimal 238)
   defining Unicode char U+00EF (decimal 239)
   defining Unicode char U+00F8 (decimal 248)
   defining Unicode char U+0131 (decimal 305)
   defining Unicode char U+0141 (decimal 321)
   defining Unicode char U+0142 (decimal 322)
   defining Unicode char U+0152 (decimal 338)
   defining Unicode char U+0153 (decimal 339)
   defining Unicode char U+2013 (decimal 8211)
   defining Unicode char U+2014 (decimal 8212)
   defining Unicode char U+2018 (decimal 8216)
   defining Unicode char U+2019 (decimal 8217)
   defining Unicode char U+201C (decimal 8220)
   defining Unicode char U+201D (decimal 8221)
)
Now handling font encoding OMS ...
... processing UTF-8 mapping file for font encoding OMS

(/scratch/mbrown/programs/texlive/2012/texmf-dist/tex/latex/base/omsenc.dfu
File: omsenc.dfu 2008/04/05 v1.1m UTF-8 support for inputenc
   defining Unicode char U+00A7 (decimal 167)
   defining Unicode char U+00B6 (decimal 182)
   defining Unicode char U+00B7 (decimal 183)
   defining Unicode char U+2020 (decimal 8224)
   defining Unicode char U+2021 (decimal 8225)
   defining Unicode char U+2022 (decimal 8226)
)
Now handling font encoding OMX ...
... no UTF-8 mapping file for font encoding OMX
Now handling font encoding U ...
... no UTF-8 mapping file for font encoding U
   defining Unicode char U+00A9 (decimal 169)
   defining Unicode char U+00AA (decimal 170)
   defining Unicode char U+00AE (decimal 174)
   defining Unicode char U+00BA (decimal 186)
   defining Unicode char U+02C6 (decimal 710)
   defining Unicode char U+02DC (decimal 732)
   defining Unicode char U+200C (decimal 8204)
   defining Unicode char U+2026 (decimal 8230)
   defining Unicode char U+2122 (decimal 8482)
   defining Unicode char U+2423 (decimal 9251)
))
(/scratch/mbrown/programs/texlive/2012/texmf-dist/tex/latex/fancyref/fancyref.s
ty
Package: fancyref 1999/02/03 v0.9c Fancy cross-referencing

(/scratch/mbrown/programs/texlive/2012/texmf-dist/tex/latex/tools/varioref.sty
Package: varioref 2011/10/02 v1.4z package for extended references (FMi)
\c@vrcnt=\count99
)) (/scratch/mbrown/programs/texlive/2012/texmf-dist/tex/latex/url/url.sty
\Urlmuskip=\muskip11
Package: url 2006/04/12  ver 3.3  Verb mode for urls, etc.
)
(/scratch/mbrown/programs/texlive/2012/texmf-dist/tex/latex/hyperref/hyperref.s
ty
Package: hyperref 2012/11/06 v6.83m Hypertext links for LaTeX

(/scratch/mbrown/programs/texlive/2012/texmf-dist/tex/generic/oberdiek/hobsub-h
yperref.sty
Package: hobsub-hyperref 2012/05/28 v1.13 Bundle oberdiek, subset hyperref (HO)


(/scratch/mbrown/programs/texlive/2012/texmf-dist/tex/generic/oberdiek/hobsub-g
eneric.sty
Package: hobsub-generic 2012/05/28 v1.13 Bundle oberdiek, subset generic (HO)
Package: hobsub 2012/05/28 v1.13 Construct package bundles (HO)
Package: infwarerr 2010/04/08 v1.3 Providing info/warning/error messages (HO)
Package: ltxcmds 2011/11/09 v1.22 LaTeX kernel commands for general use (HO)
Package: ifluatex 2010/03/01 v1.3 Provides the ifluatex switch (HO)
Package ifluatex Info: LuaTeX not detected.
Package: ifvtex 2010/03/01 v1.5 Detect VTeX and its facilities (HO)
Package ifvtex Info: VTeX not detected.
Package: intcalc 2007/09/27 v1.1 Expandable calculations with integers (HO)
Package: ifpdf 2011/01/30 v2.3 Provides the ifpdf switch (HO)
Package ifpdf Info: pdfTeX in PDF mode is not detected.
Package: etexcmds 2011/02/16 v1.5 Avoid name clashes with e-TeX commands (HO)
Package etexcmds Info: Could not find \expanded.
(etexcmds)             That can mean that you are not using pdfTeX 1.50 or
(etexcmds)             that some package has redefined \expanded.
(etexcmds)             In the latter case, load this package earlier.
Package: kvsetkeys 2012/04/25 v1.16 Key value parser (HO)
Package: kvdefinekeys 2011/04/07 v1.3 Define keys (HO)
Package: pdftexcmds 2011/11/29 v0.20 Utility functions of pdfTeX for LuaTeX (HO
)
Package pdftexcmds Info: LuaTeX not detected.
Package pdftexcmds Info: \pdf@primitive is available.
Package pdftexcmds Info: \pdf@ifprimitive is available.
Package pdftexcmds Info: \pdfdraftmode is ignored in DVI mode.
Package: pdfescape 2011/11/25 v1.13 Implements pdfTeX's escape features (HO)
Package: bigintcalc 2012/04/08 v1.3 Expandable calculations on big integers (HO
)
Package: bitset 2011/01/30 v1.1 Handle bit-vector datatype (HO)
Package: uniquecounter 2011/01/30 v1.2 Provide unlimited unique counter (HO)
)
Package hobsub Info: Skipping package `hobsub' (already loaded).
Package: letltxmacro 2010/09/02 v1.4 Let assignment for LaTeX macros (HO)
Package: hopatch 2012/05/28 v1.2 Wrapper for package hooks (HO)
Package: xcolor-patch 2011/01/30 xcolor patch
Package: atveryend 2011/06/30 v1.8 Hooks at the very end of document (HO)
Package atveryend Info: \enddocument detected (standard20110627).
Package: atbegshi 2011/10/05 v1.16 At begin shipout hook (HO)
Package: refcount 2011/10/16 v3.4 Data extraction from label references (HO)
Package: hycolor 2011/01/30 v1.7 Color options for hyperref/bookmark (HO)
)
(/scratch/mbrown/programs/texlive/2012/texmf-dist/tex/generic/ifxetex/ifxetex.s
ty
Package: ifxetex 2010/09/12 v0.6 Provides ifxetex conditional
)
(/scratch/mbrown/programs/texlive/2012/texmf-dist/tex/latex/oberdiek/auxhook.st
y
Package: auxhook 2011/03/04 v1.3 Hooks for auxiliary files (HO)
)
(/scratch/mbrown/programs/texlive/2012/texmf-dist/tex/latex/oberdiek/kvoptions.
sty
Package: kvoptions 2011/06/30 v3.11 Key value format for package options (HO)
)
\@linkdim=\dimen114
\Hy@linkcounter=\count100
\Hy@pagecounter=\count101

(/scratch/mbrown/programs/texlive/2012/texmf-dist/tex/latex/hyperref/pd1enc.def
File: pd1enc.def 2012/11/06 v6.83m Hyperref: PDFDocEncoding definition (HO)
Now handling font encoding PD1 ...
... no UTF-8 mapping file for font encoding PD1
)
\Hy@SavedSpaceFactor=\count102

(/scratch/mbrown/programs/texlive/2012/texmf-dist/tex/latex/latexconfig/hyperre
f.cfg
File: hyperref.cfg 2002/06/06 v1.2 hyperref configuration of TeXLive
)
Package hyperref Info: Hyper figures OFF on input line 4443.
Package hyperref Info: Link nesting OFF on input line 4448.
Package hyperref Info: Hyper index ON on input line 4451.
Package hyperref Info: Plain pages OFF on input line 4458.
Package hyperref Info: Backreferencing OFF on input line 4463.
Package hyperref Info: Implicit mode ON; LaTeX internals redefined.
Package hyperref Info: Bookmarks ON on input line 4688.
\c@Hy@tempcnt=\count103
LaTeX Info: Redefining \url on input line 5041.
\XeTeXLinkMargin=\dimen115
\Fld@menulength=\count104
\Field@Width=\dimen116
\Fld@charsize=\dimen117
Package hyperref Info: Hyper figures OFF on input line 6295.
Package hyperref Info: Link nesting OFF on input line 6300.
Package hyperref Info: Hyper index ON on input line 6303.
Package hyperref Info: backreferencing OFF on input line 6310.
Package hyperref Info: Link coloring OFF on input line 6315.
Package hyperref Info: Link coloring with OCG OFF on input line 6320.
Package hyperref Info: PDF/A mode OFF on input line 6325.
LaTeX Info: Redefining \ref on input line 6365.
LaTeX Info: Redefining \pageref on input line 6369.
\Hy@abspage=\count105
\c@Item=\count106
\c@Hfootnote=\count107
)

Package hyperref Message: Driver (default): hdvips.


(/scratch/mbrown/programs/texlive/2012/texmf-dist/tex/latex/hyperref/hdvips.def
File: hdvips.def 2012/11/06 v6.83m Hyperref driver for dvips

(/scratch/mbrown/programs/texlive/2012/texmf-dist/tex/latex/hyperref/pdfmark.de
f
File: pdfmark.def 2012/11/06 v6.83m Hyperref definitions for pdfmark specials
\pdf@docset=\toks23
\pdf@box=\box28
\pdf@toks=\toks24
\pdf@defaulttoks=\toks25
\HyField@AnnotCount=\count108
\Fld@listcount=\count109
\c@bookmark@seq@number=\count110

(/scratch/mbrown/programs/texlive/2012/texmf-dist/tex/latex/oberdiek/rerunfilec
heck.sty
Package: rerunfilecheck 2011/04/15 v1.7 Rerun checks for auxiliary files (HO)
Package uniquecounter Info: New unique counter `rerunfilecheck' on input line 2
82.
)
\Hy@SectionHShift=\skip46
))
Package hyperref Info: Option `colorlinks' set `false' on input line 20.

(/scratch/mbrown/programs/texlive/2012/texmf-dist/tex/latex/breakurl/breakurl.s
ty
Package: breakurl 2009/01/24 v1.30 Breakable hyperref URLs

(/scratch/mbrown/programs/texlive/2012/texmf-dist/tex/latex/xkeyval/xkeyval.sty
Package: xkeyval 2012/10/14 v2.6b package option processing (HA)

(/scratch/mbrown/programs/texlive/2012/texmf-dist/tex/generic/xkeyval/xkeyval.t
ex
\XKV@toks=\toks26
\XKV@tempa@toks=\toks27
\XKV@depth=\count111
File: xkeyval.tex 2012/10/14 v2.6b key=value parser (HA)
))
\burl@toks=\toks28
) (/scratch/mbrown/programs/texlive/2012/texmf-dist/tex/latex/cite/cite.sty
LaTeX Info: Redefining \cite on input line 302.
LaTeX Info: Redefining \nocite on input line 373.
Package: cite 2010/09/10  v 5.3
)
(/scratch/mbrown/programs/texlive/2012/texmf-dist/tex/latex/siunitx/siunitx.sty
(/scratch/mbrown/programs/texlive/2012/texmf-dist/tex/latex/l3kernel/expl3.sty
(/scratch/mbrown/programs/texlive/2012/texmf-dist/tex/latex/l3kernel/l3names.st
y
(/scratch/mbrown/programs/texlive/2012/texmf-dist/tex/latex/l3kernel/l3bootstra
p.sty
Package: l3bootstrap 2012/07/16 v3991 L3 Experimental bootstrap code
)
Package: l3names 2012/09/24 v4230 L3 Namespace for primitives
)
(/scratch/mbrown/programs/texlive/2012/texmf-dist/tex/latex/etex-pkg/etex.sty
Package: etex 1998/03/26 v2.0 eTeX basic definition package (PEB)
\et@xins=\count112
)
Package: expl3 2012/11/21 v4332 L3 Experimental code bundle wrapper

(/scratch/mbrown/programs/texlive/2012/texmf-dist/tex/latex/l3kernel/l3basics.s
ty
Package: l3basics 2012/11/10 v4306 L3 Basic definitions
)
(/scratch/mbrown/programs/texlive/2012/texmf-dist/tex/latex/l3kernel/l3expan.st
y
Package: l3expan 2012/08/28 v4149 L3 Argument expansion
)
(/scratch/mbrown/programs/texlive/2012/texmf-dist/tex/latex/l3kernel/l3tl.sty
Package: l3tl 2012/09/28 v4244 L3 Token lists
)
(/scratch/mbrown/programs/texlive/2012/texmf-dist/tex/latex/l3kernel/l3seq.sty
Package: l3seq 2012/09/09 v4212 L3 Sequences and stacks
) (/scratch/mbrown/programs/texlive/2012/texmf-dist/tex/latex/l3kernel/l3int.st
y
Package: l3int 2012/09/26 v4237 L3 Integers
\c_max_int=\count113
\l_tmpa_int=\count114
\l_tmpb_int=\count115
\g_tmpa_int=\count116
\g_tmpb_int=\count117
\l_tmpc_int=\count118
)
(/scratch/mbrown/programs/texlive/2012/texmf-dist/tex/latex/l3kernel/l3quark.st
y
Package: l3quark 2012/11/04 v4268 L3 Quarks
)
(/scratch/mbrown/programs/texlive/2012/texmf-dist/tex/latex/l3kernel/l3prg.sty
Package: l3prg 2012/09/09 v4212 L3 Control structures
\g__prg_map_int=\count119
)
(/scratch/mbrown/programs/texlive/2012/texmf-dist/tex/latex/l3kernel/l3clist.st
y
Package: l3clist 2012/09/09 v4212 L3 Comma separated lists
)
(/scratch/mbrown/programs/texlive/2012/texmf-dist/tex/latex/l3kernel/l3token.st
y
Package: l3token 2012/11/01 v4251 L3 Experimental token manipulation
)
(/scratch/mbrown/programs/texlive/2012/texmf-dist/tex/latex/l3kernel/l3prop.sty
Package: l3prop 2012/09/09 v4212 L3 Property lists
)
(/scratch/mbrown/programs/texlive/2012/texmf-dist/tex/latex/l3kernel/l3msg.sty
Package: l3msg 2012/09/09 v4212 L3 Messages
)
(/scratch/mbrown/programs/texlive/2012/texmf-dist/tex/latex/l3kernel/l3file.sty
Package: l3file 2012/09/09 v4212 L3 File and I/O operations
\l__ior_stream_int=\count120
\l_iow_line_count_int=\count121
\l__iow_target_count_int=\count122
\l__iow_current_line_int=\count123
\l__iow_current_word_int=\count124
\l__iow_current_indentation_int=\count125
)
(/scratch/mbrown/programs/texlive/2012/texmf-dist/tex/latex/l3kernel/l3skip.sty
Package: l3skip 2012/11/04 v4260 L3 Dimensions and skips
\c_zero_dim=\dimen118
\c_max_dim=\dimen119
\l_tmpa_dim=\dimen120
\l_tmpb_dim=\dimen121
\g_tmpa_dim=\dimen122
\g_tmpb_dim=\dimen123
\c_zero_skip=\skip47
\c_max_skip=\skip48
\l_tmpa_skip=\skip49
\l_tmpb_skip=\skip50
\g_tmpa_skip=\skip51
\g_tmpb_skip=\skip52
\c_zero_muskip=\muskip12
\c_max_muskip=\muskip13
\l_tmpa_muskip=\muskip14
\l_tmpb_muskip=\muskip15
\g_tmpa_muskip=\muskip16
\g_tmpb_muskip=\muskip17
)
(/scratch/mbrown/programs/texlive/2012/texmf-dist/tex/latex/l3kernel/l3keys.sty
Package: l3keys 2012/11/02 v4256 L3 Experimental key-value interfaces
\g__keyval_level_int=\count126
\l_keys_choice_int=\count127
) (/scratch/mbrown/programs/texlive/2012/texmf-dist/tex/latex/l3kernel/l3fp.sty
Package: l3fp 2012/11/10 v4305 L3 Floating points
\c__fp_leading_shift_int=\count128
\c__fp_middle_shift_int=\count129
\c__fp_trailing_shift_int=\count130
\c__fp_big_leading_shift_int=\count131
\c__fp_big_middle_shift_int=\count132
\c__fp_big_trailing_shift_int=\count133
\c__fp_Bigg_leading_shift_int=\count134
\c__fp_Bigg_middle_shift_int=\count135
\c__fp_Bigg_trailing_shift_int=\count136
)
(/scratch/mbrown/programs/texlive/2012/texmf-dist/tex/latex/l3kernel/l3box.sty
Package: l3box 2012/11/04 v4259 L3 Experimental boxes
\c_empty_box=\box29
\l_tmpa_box=\box30
\l_tmpb_box=\box31
\g_tmpa_box=\box32
\g_tmpb_box=\box33
)
(/scratch/mbrown/programs/texlive/2012/texmf-dist/tex/latex/l3kernel/l3coffins.
sty
Package: l3coffins 2012/09/09 v4212 L3 Coffin code layer
\l__coffin_internal_box=\box34
\l__coffin_internal_dim=\dimen124
\l__coffin_offset_x_dim=\dimen125
\l__coffin_offset_y_dim=\dimen126
\l__coffin_x_dim=\dimen127
\l__coffin_y_dim=\dimen128
\l__coffin_x_prime_dim=\dimen129
\l__coffin_y_prime_dim=\dimen130
\c_empty_coffin=\box35
\l__coffin_aligned_coffin=\box36
\l__coffin_aligned_internal_coffin=\box37
\l_tmpa_coffin=\box38
\l_tmpb_coffin=\box39
\l__coffin_display_coffin=\box40
\l__coffin_display_coord_coffin=\box41
\l__coffin_display_pole_coffin=\box42
\l__coffin_display_offset_dim=\dimen131
\l__coffin_display_x_dim=\dimen132
\l__coffin_display_y_dim=\dimen133
)
(/scratch/mbrown/programs/texlive/2012/texmf-dist/tex/latex/l3kernel/l3color.st
y
Package: l3color 2012/08/29 v4156 L3 Experimental color support
)
(/scratch/mbrown/programs/texlive/2012/texmf-dist/tex/latex/l3kernel/l3luatex.s
ty
Package: l3luatex 2012/08/03 v4049 L3 Experimental LuaTeX-specific functions
\g__cctab_allocate_int=\count137
\g__cctab_stack_int=\count138
)
(/scratch/mbrown/programs/texlive/2012/texmf-dist/tex/latex/l3kernel/l3candidat
es.sty
Package: l3candidates 2012/11/09 v4298 L3 Experimental additions to l3kernel
\l__box_top_dim=\dimen134
\l__box_bottom_dim=\dimen135
\l__box_left_dim=\dimen136
\l__box_right_dim=\dimen137
\l__box_top_new_dim=\dimen138
\l__box_bottom_new_dim=\dimen139
\l__box_left_new_dim=\dimen140
\l__box_right_new_dim=\dimen141
\l__box_internal_box=\box43
\l__coffin_bounding_shift_dim=\dimen142
\l__coffin_left_corner_dim=\dimen143
\l__coffin_right_corner_dim=\dimen144
\l__coffin_bottom_corner_dim=\dimen145
\l__coffin_top_corner_dim=\dimen146
\l__coffin_scaled_total_height_dim=\dimen147
\l__coffin_scaled_width_dim=\dimen148
))
(/scratch/mbrown/programs/texlive/2012/texmf-dist/tex/latex/l3packages/xparse/x
parse.sty
Package: xparse 2012/11/21 v4332 L3 Experimental document command parser
\l__xparse_current_arg_int=\count139
\l__xparse_m_args_int=\count140
\l__xparse_mandatory_args_int=\count141
\l__xparse_processor_int=\count142
\l__xparse_v_nesting_int=\count143
)
Package: siunitx 2012/11/27 v2.5m A comprehensive (SI) units package

(/scratch/mbrown/programs/texlive/2012/texmf-dist/tex/latex/tools/array.sty
Package: array 2008/09/09 v2.4c Tabular extension package (FMi)
\col@sep=\dimen149
\extrarowheight=\dimen150
\NC@list=\toks29
\extratabsurround=\skip53
\backup@length=\skip54
)
(/scratch/mbrown/programs/texlive/2012/texmf-dist/tex/latex/l3packages/l3keys2e
/l3keys2e.sty
Package: l3keys2e 2012/11/21 v4332 LaTeX2e option processing using LaTeX3 keys
)
Variant \tl_if_blank:VTF already defined; not changing it on line 50
\l__siunitx_tmp_box=\box44
\l__siunitx_tmp_dim=\dimen151
\l__siunitx_tmp_int=\count144
Variant \prop_get:NVNT already defined; not changing it on line 371
Variant \prop_get:NVNF already defined; not changing it on line 372
Variant \prop_get:NVNTF already defined; not changing it on line 373
\l__siunitx_number_mantissa_length_int=\count145
\l__siunitx_number_uncert_length_int=\count146
\l__siunitx_round_int=\count147
\l__siunitx_process_decimal_int=\count148
\l__siunitx_process_uncertainty_int=\count149
\l__siunitx_process_fixed_int=\count150
\l__siunitx_process_integer_min_int=\count151
\l__siunitx_process_precision_int=\count152
\l__siunitx_group_min_int=\count153
\l__siunitx_angle_marker_box=\box45
\l__siunitx_angle_unit_box=\box46
\l__siunitx_angle_marker_dim=\dimen152
\l__siunitx_angle_unit_dim=\dimen153
\l__siunitx_unit_int=\count154
\l__siunitx_unit_denominator_int=\count155
\l__siunitx_unit_numerator_int=\count156
\l__siunitx_unit_prefix_int=\count157
\l__siunitx_unit_prefix_base_int=\count158
\l__siunitx_unit_prefix_gram_int=\count159
\l__siunitx_number_product_int=\count160
\c__siunitx_one_fill_skip=\skip55
\l__siunitx_table_unit_align_skip=\skip56
\l__siunitx_table_exponent_dim=\dimen154
\l__siunitx_table_integer_dim=\dimen155
\l__siunitx_table_mantissa_dim=\dimen156
\l__siunitx_table_marker_dim=\dimen157
\l__siunitx_table_result_dim=\dimen158
\l__siunitx_table_uncert_dim=\dimen159
\l__siunitx_table_fill_pre_dim=\dimen160
\l__siunitx_table_fill_post_dim=\dimen161
\l__siunitx_table_fill_mid_dim=\dimen162
\l__siunitx_table_pre_box=\box47
\l__siunitx_table_post_box=\box48
\l__siunitx_table_mantissa_box=\box49
\l__siunitx_table_result_box=\box50
\l__siunitx_table_number_align_skip=\skip57
\l__siunitx_table_text_align_skip=\skip58
.................................................
. LaTeX info: "xparse/define-command"
. 
. Defining document command \DeclareBinaryPrefix with arg. spec. 'mmm' on line
. 7077.
.................................................
.................................................
. LaTeX info: "xparse/define-command"
. 
. Defining document command \DeclareSIPostPower with arg. spec. 'mm' on line
. 7080.
.................................................
.................................................
. LaTeX info: "xparse/define-command"
. 
. Defining document command \DeclareSIPrefix with arg. spec. 'mmm' on line
. 7083.
.................................................
.................................................
. LaTeX info: "xparse/define-command"
. 
. Defining document command \DeclareSIPrePower with arg. spec. 'mm' on line
. 7086.
.................................................
.................................................
. LaTeX info: "xparse/define-command"
. 
. Defining document command \DeclareSIQualifier with arg. spec. 'mm' on line
. 7089.
.................................................
.................................................
. LaTeX info: "xparse/define-command"
. 
. Defining document command \DeclareSIUnit with arg. spec. 'O{}mm' on line
. 7092.
.................................................
.................................................
. LaTeX info: "xparse/define-command"
. 
. Defining document command \DeclareSIUnitWithOptions with arg. spec. 'mmm' on
. line 7095.
.................................................
.................................................
. LaTeX info: "xparse/define-command"
. 
. Defining document command \ang with arg. spec. 'o>{\SplitArgument {2}{;}}m'
. on line 7110.
.................................................
.................................................
. LaTeX info: "xparse/define-command"
. 
. Defining document command \num with arg. spec. 'om' on line 7118.
.................................................
.................................................
. LaTeX info: "xparse/define-command"
. 
. Defining document command \numlist with arg. spec. 'o>{\SplitList {;}}m' on
. line 7126.
.................................................
.................................................
. LaTeX info: "xparse/define-command"
. 
. Defining document command \numrange with arg. spec. 'omm' on line 7134.
.................................................
.................................................
. LaTeX info: "xparse/define-command"
. 
. Defining document command \SIlist with arg. spec. 'o>{\SplitList {;}}mm' on
. line 7145.
.................................................
.................................................
. LaTeX info: "xparse/define-command"
. 
. Defining document command \SIrange with arg. spec. 'ommm' on line 7156.
.................................................
.................................................
. LaTeX info: "xparse/define-command"
. 
. Defining document command \SI with arg. spec. 'omom' on line 7167.
.................................................
.................................................
. LaTeX info: "xparse/define-command"
. 
. Defining document command \sisetup with arg. spec. 'm' on line 7170.
.................................................
.................................................
. LaTeX info: "xparse/define-command"
. 
. Defining document command \tablenum with arg. spec. 'om' on line 7182.
.................................................
.................................................
. LaTeX info: "xparse/define-command"
. 
. Defining document command \si with arg. spec. 'om' on line 7193.
.................................................
.................................................
. LaTeX info: "xparse/define-command"
. 
. Defining document command \__siunitx_bookmark_num:w with arg. spec. 'om' on
. line 7238.
.................................................
.................................................
. LaTeX info: "xparse/define-command"
. 
. Defining document command \__siunitx_bookmark_numrange:w with arg. spec.
. 'omm' on line 7240.
.................................................
.................................................
. LaTeX info: "xparse/define-command"
. 
. Defining document command \__siunitx_bookmark_SI:w with arg. spec. 'omom' on
. line 7242.
.................................................
.................................................
. LaTeX info: "xparse/define-command"
. 
. Defining document command \__siunitx_bookmark_SIlist:w with arg. spec. 'omm'
. on line 7244.
.................................................
.................................................
. LaTeX info: "xparse/define-command"
. 
. Defining document command \__siunitx_bookmark_SIrange:w with arg. spec.
. 'ommm' on line 7246.
.................................................
.................................................
. LaTeX info: "xparse/define-command"
. 
. Defining document command \__siunitx_bookmark_si:w with arg. spec. 'om' on
. line 7247.
.................................................
\g__ior_internal_ior=\read1

(/scratch/mbrown/programs/texlive/2012/texmf-dist/tex/latex/beamer/translator/t
ranslator.sty
Package: translator 2010/06/12 ver 1.10

(/scratch/mbrown/programs/texlive/2012/texmf-dist/tex/latex/beamer/translator/t
ranslator-language-mappings.tex)))
(/scratch/mbrown/programs/texlive/2012/texmf-dist/tex/latex/graphics/lscape.sty
Package: lscape 2000/10/22 v3.01 Landscape Pages (DPC)
)
(/scratch/mbrown/programs/texlive/2012/texmf-dist/tex/latex/caption/caption.sty
Package: caption 2012/02/19 v3.2f Customizing captions (AR)

(/scratch/mbrown/programs/texlive/2012/texmf-dist/tex/latex/caption/caption3.st
y
Package: caption3 2012/01/12 v1.4b caption3 kernel (AR)
\captionmargin=\dimen163
\captionmargin@=\dimen164
\captionwidth=\dimen165
\caption@indent=\dimen166
\caption@parindent=\dimen167
\caption@hangindent=\dimen168
)
\c@ContinuedFloat=\count161
Package caption Info: hyperref package is loaded.
) (./doipaper_supporting_information.aux)
\openout1 = `doipaper_supporting_information.aux'.

LaTeX Font Info:    Checking defaults for OML/cmm/m/it on input line 63.
LaTeX Font Info:    ... okay on input line 63.
LaTeX Font Info:    Checking defaults for T1/cmr/m/n on input line 63.
LaTeX Font Info:    ... okay on input line 63.
LaTeX Font Info:    Checking defaults for OT1/cmr/m/n on input line 63.
LaTeX Font Info:    ... okay on input line 63.
LaTeX Font Info:    Checking defaults for OMS/cmsy/m/n on input line 63.
LaTeX Font Info:    ... okay on input line 63.
LaTeX Font Info:    Checking defaults for OMX/cmex/m/n on input line 63.
LaTeX Font Info:    ... okay on input line 63.
LaTeX Font Info:    Checking defaults for U/cmr/m/n on input line 63.
LaTeX Font Info:    ... okay on input line 63.
LaTeX Font Info:    Checking defaults for PD1/pdf/m/n on input line 63.
LaTeX Font Info:    ... okay on input line 63.
\AtBeginShipoutBox=\box51
Package hyperref Info: Link coloring OFF on input line 63.

(/scratch/mbrown/programs/texlive/2012/texmf-dist/tex/latex/hyperref/nameref.st
y
Package: nameref 2012/10/27 v2.43 Cross-referencing by name of section

(/scratch/mbrown/programs/texlive/2012/texmf-dist/tex/generic/oberdiek/gettitle
string.sty
Package: gettitlestring 2010/12/03 v1.4 Cleanup title references (HO)
)
\c@section@level=\count162
LaTeX Info: Redefining \Ref on input line 513.
)
LaTeX Info: Redefining \ref on input line 63.
LaTeX Info: Redefining \pageref on input line 63.
LaTeX Info: Redefining \nameref on input line 63.
 (./doipaper_supporting_information.out)
(./doipaper_supporting_information.out)
\@outlinefile=\write3
\openout3 = `doipaper_supporting_information.out'.

LaTeX Info: Redefining \Ref on input line 63.
Now handling font encoding TS1 ...
... processing UTF-8 mapping file for font encoding TS1

(/scratch/mbrown/programs/texlive/2012/texmf-dist/tex/latex/base/ts1enc.dfu
File: ts1enc.dfu 2008/04/05 v1.1m UTF-8 support for inputenc
   defining Unicode char U+00A2 (decimal 162)
   defining Unicode char U+00A3 (decimal 163)
   defining Unicode char U+00A4 (decimal 164)
   defining Unicode char U+00A5 (decimal 165)
   defining Unicode char U+00A6 (decimal 166)
   defining Unicode char U+00A7 (decimal 167)
   defining Unicode char U+00A8 (decimal 168)
   defining Unicode char U+00A9 (decimal 169)
   defining Unicode char U+00AA (decimal 170)
   defining Unicode char U+00AC (decimal 172)
   defining Unicode char U+00AE (decimal 174)
   defining Unicode char U+00AF (decimal 175)
   defining Unicode char U+00B0 (decimal 176)
   defining Unicode char U+00B1 (decimal 177)
   defining Unicode char U+00B2 (decimal 178)
   defining Unicode char U+00B3 (decimal 179)
   defining Unicode char U+00B4 (decimal 180)
   defining Unicode char U+00B5 (decimal 181)
   defining Unicode char U+00B6 (decimal 182)
   defining Unicode char U+00B7 (decimal 183)
   defining Unicode char U+00B9 (decimal 185)
   defining Unicode char U+00BA (decimal 186)
   defining Unicode char U+00BC (decimal 188)
   defining Unicode char U+00BD (decimal 189)
   defining Unicode char U+00BE (decimal 190)
   defining Unicode char U+00D7 (decimal 215)
   defining Unicode char U+00F7 (decimal 247)
   defining Unicode char U+0192 (decimal 402)
   defining Unicode char U+02C7 (decimal 711)
   defining Unicode char U+02D8 (decimal 728)
   defining Unicode char U+02DD (decimal 733)
   defining Unicode char U+0E3F (decimal 3647)
   defining Unicode char U+2016 (decimal 8214)
   defining Unicode char U+2020 (decimal 8224)
   defining Unicode char U+2021 (decimal 8225)
   defining Unicode char U+2022 (decimal 8226)
   defining Unicode char U+2030 (decimal 8240)
   defining Unicode char U+2031 (decimal 8241)
   defining Unicode char U+203B (decimal 8251)
   defining Unicode char U+203D (decimal 8253)
   defining Unicode char U+2044 (decimal 8260)
   defining Unicode char U+204E (decimal 8270)
   defining Unicode char U+2052 (decimal 8274)
   defining Unicode char U+20A1 (decimal 8353)
   defining Unicode char U+20A4 (decimal 8356)
   defining Unicode char U+20A6 (decimal 8358)
   defining Unicode char U+20A9 (decimal 8361)
   defining Unicode char U+20AB (decimal 8363)
   defining Unicode char U+20AC (decimal 8364)
   defining Unicode char U+20B1 (decimal 8369)
   defining Unicode char U+2103 (decimal 8451)
   defining Unicode char U+2116 (decimal 8470)
   defining Unicode char U+2117 (decimal 8471)
   defining Unicode char U+211E (decimal 8478)
   defining Unicode char U+2120 (decimal 8480)
   defining Unicode char U+2122 (decimal 8482)
   defining Unicode char U+2126 (decimal 8486)
   defining Unicode char U+2127 (decimal 8487)
   defining Unicode char U+212E (decimal 8494)
   defining Unicode char U+2190 (decimal 8592)
   defining Unicode char U+2191 (decimal 8593)
   defining Unicode char U+2192 (decimal 8594)
   defining Unicode char U+2193 (decimal 8595)
   defining Unicode char U+2329 (decimal 9001)
   defining Unicode char U+232A (decimal 9002)
   defining Unicode char U+2422 (decimal 9250)
   defining Unicode char U+25E6 (decimal 9702)
   defining Unicode char U+25EF (decimal 9711)
   defining Unicode char U+266A (decimal 9834)
)
(/scratch/mbrown/programs/texlive/2012/texmf-dist/tex/latex/beamer/translator/d
icts/translator-basic-dictionary/translator-basic-dictionary-English.dict
Dictionary: translator-basic-dictionary, Language: English 
)
(/scratch/mbrown/programs/texlive/2012/texmf-dist/tex/latex/siunitx/config/siun
itx-abbreviations.cfg
File: siunitx-abbreviations.cfg 2012/11/27 v2.5m siunitx: Abbreviated units
)
Package caption Info: Begin \AtBeginDocument code.
Package caption Info: End \AtBeginDocument code.
\c__siunitx_mathsf_int=\count163
LaTeX Font Info:    Try loading font information for U+lasy on input line 63.

(/scratch/mbrown/programs/texlive/2012/texmf-dist/tex/latex/base/ulasy.fd
File: ulasy.fd 1998/08/17 v2.2e LaTeX symbol font definitions
)
LaTeX Font Info:    Try loading font information for U+msa on input line 63.

(/scratch/mbrown/programs/texlive/2012/texmf-dist/tex/latex/amsfonts/umsa.fd
File: umsa.fd 2009/06/22 v3.00 AMS symbols A
)
LaTeX Font Info:    Try loading font information for U+msb on input line 63.

(/scratch/mbrown/programs/texlive/2012/texmf-dist/tex/latex/amsfonts/umsb.fd
File: umsb.fd 2009/06/22 v3.00 AMS symbols B
)
\c__siunitx_mathtt_int=\count164

(./supporting_information.tex
LaTeX Font Info:    Try loading font information for OMS+cmr on input line 6.

(/scratch/mbrown/programs/texlive/2012/texmf-dist/tex/latex/base/omscmr.fd
File: omscmr.fd 1999/05/25 v2.5h Standard LaTeX font definitions
)
LaTeX Font Info:    Font shape `OMS/cmr/m/n' in size <10> not available
(Font)              Font shape `OMS/cmsy/m/n' tried instead on input line 6.
)
(./supporting_tables.tex [1


] [2]
Underfull \hbox (badness 6792) in paragraph at lines 8--8
[]|\OT1/cmr/m/n/10 Right En-ergy
 []


Underfull \hbox (badness 10000) in paragraph at lines 8--8
[]|\OT1/cmr/m/n/10 Valid $\OML/cmm/m/it/10 ^^M^^M$
 []


Underfull \hbox (badness 10000) in paragraph at lines 8--8
[]|\OT1/cmr/m/n/10 Detected
 []


Underfull \hbox (badness 10000) in paragraph at lines 8--8
[]|\OT1/cmr/m/n/10 Delay Peak
 []


Underfull \hbox (badness 6792) in paragraph at lines 18--18
[]|\OT1/cmr/m/n/10 Right En-ergy
 []


Underfull \hbox (badness 10000) in paragraph at lines 18--18
[]|\OT1/cmr/m/n/10 Valid $\OML/cmm/m/it/10 ^^M^^M$
 []


Underfull \hbox (badness 10000) in paragraph at lines 18--18
[]|\OT1/cmr/m/n/10 Detected
 []


Underfull \hbox (badness 10000) in paragraph at lines 18--18
[]|\OT1/cmr/m/n/10 Delay Peak
 []


Underfull \hbox (badness 6792) in paragraph at lines 28--28
[]|\OT1/cmr/m/n/10 Right En-ergy
 []


Underfull \hbox (badness 10000) in paragraph at lines 28--28
[]|\OT1/cmr/m/n/10 Valid $\OML/cmm/m/it/10 ^^M^^M$
 []


Underfull \hbox (badness 10000) in paragraph at lines 28--28
[]|\OT1/cmr/m/n/10 Detected
 []


Underfull \hbox (badness 10000) in paragraph at lines 28--28
[]|\OT1/cmr/m/n/10 Delay Peak
 []

[3

])
Package atveryend Info: Empty hook `BeforeClearDocument' on input line 68.
Package atveryend Info: Empty hook `AfterLastShipout' on input line 68.
 (./doipaper_supporting_information.aux)
Package atveryend Info: Empty hook `AtVeryEndDocument' on input line 68.
Package atveryend Info: Executing hook `AtEndAfterFileList' on input line 68.
Package rerunfilecheck Info: File `doipaper_supporting_information.out' has not
 changed.
(rerunfilecheck)             Checksum: D41D8CD98F00B204E9800998ECF8427E;0.
Package atveryend Info: Empty hook `AtVeryVeryEnd' on input line 68.
 ) 
Here is how much of TeX's memory you used:
 15600 strings out of 493489
 309958 string characters out of 3135406
 338691 words of memory out of 3000000
 18710 multiletter control sequences out of 15000+200000
 8937 words of font info for 37 fonts, out of 3000000 for 9000
 957 hyphenation exceptions out of 8191
 53i,11n,92p,569b,761s stack positions out of 5000i,500n,10000p,200000b,50000s

Output written on doipaper_supporting_information.dvi (3 pages, 15028 bytes).
