# Supplementary material for: Influence of Depth of Interaction upon the Performance of Scintillator Detectors
Source: PLoS One. 2014 May 29;9(5):e98177. doi: 10.1371/journal.pone.0098177 (PMC4038557; doi:10.1371/journal.pone.0098177)
Supplement: File S1 — Supporting Information. (ZIP) [file pone.0098177.s004.zip › supporting information/doipaper_supporting_information.aux]

\relax 
\providecommand\hyper@newdestlabel[2]{}
\providecommand\HyperFirstAtBeginDocument{\AtBeginDocument}
\HyperFirstAtBeginDocument{\ifx\hyper@anchor\@undefined
\global\let\oldcontentsline\contentsline
\gdef\contentsline#1#2#3#4{\oldcontentsline{#1}{#2}{#3}}
\global\let\oldnewlabel\newlabel
\gdef\newlabel#1#2{\newlabelxx{#1}#2}
\gdef\newlabelxx#1#2#3#4#5#6{\oldnewlabel{#1}{{#2}{#3}}}
\AtEndDocument{\ifx\hyper@anchor\@undefined
\let\contentsline\oldcontentsline
\let\newlabel\oldnewlabel
\fi}
\fi}
\global\let\hyper@last\relax 
\gdef\HyperFirstAtBeginDocument#1{#1}
\providecommand*\HyPL@Entry[1]{}
\HyPL@Entry{0<</S/D>>}
\@writefile{lot}{\contentsline {table}{\numberline {1}{\ignorespaces  Mean values for energy and timing performance of extended 30 mm DOI measurements. Results are grouped by sample and configuration. $\chi ^2_\text  {nofit}$ refers to reduced chi-squared of fitting the weighted mean to the data.\relax }}{3}{table.caption.5}}
\providecommand*\caption@xref[2]{\@setref\relax\@undefined{#1}}
\newlabel{tab:extended-doictr30mm}{{1}{3}{Mean values for energy and timing performance of extended 30 mm DOI measurements. Results are grouped by sample and configuration. $\chi ^2_\text {nofit}$ refers to reduced chi-squared of fitting the weighted mean to the data.\relax }{table.caption.5}{}}
\@writefile{lot}{\contentsline {table}{\numberline {2}{\ignorespaces  Mean values for energy and timing performance of Proteus LYSO:Ce 20 mm DOI measurements. Results are grouped by sample and configuration. $\chi ^2_\text  {nofit}$ refers to reduced chi-squared of fitting the weighted mean to the data.\relax }}{3}{table.caption.6}}
\newlabel{tab:lyso20mm-doictr}{{2}{3}{Mean values for energy and timing performance of Proteus LYSO:Ce 20 mm DOI measurements. Results are grouped by sample and configuration. $\chi ^2_\text {nofit}$ refers to reduced chi-squared of fitting the weighted mean to the data.\relax }{table.caption.6}{}}
\@writefile{lot}{\contentsline {table}{\numberline {3}{\ignorespaces  Mean values for energy and timing performance of a single Proteus LYSO:Ce 20 mm DOI measurements with threshold voltage of the right NINO discriminator. Results are grouped by sample and configuration. $\chi ^2_\text  {nofit}$ refers to reduced chi-squared of fitting the weighted mean to the data.\relax }}{3}{table.caption.7}}
\newlabel{tab:threshold-doictr}{{3}{3}{Mean values for energy and timing performance of a single Proteus LYSO:Ce 20 mm DOI measurements with threshold voltage of the right NINO discriminator. Results are grouped by sample and configuration. $\chi ^2_\text {nofit}$ refers to reduced chi-squared of fitting the weighted mean to the data.\relax }{table.caption.7}{}}
