# Supplementary material for: Influence of Depth of Interaction upon the Performance of Scintillator Detectors
Source: PLoS One. 2014 May 29;9(5):e98177. doi: 10.1371/journal.pone.0098177 (PMC4038557; doi:10.1371/journal.pone.0098177)
Supplement: File S1 — Supporting Information. (ZIP) [file pone.0098177.s004.zip › supporting information/doipaper_supporting_information.tex]

% Template for PLoS
% Version 1.0 January 2009
%
% To compile to pdf, run:
% latex plos.template
% bibtex plos.template
% latex plos.template
% latex plos.template
% dvipdf plos.template

\documentclass[10pt]{article}

\usepackage{graphicx}
\usepackage{latexsym}
\usepackage{amsfonts,amsmath,amssymb}
\usepackage[utf8]{inputenc}
\usepackage{fancyref}
\usepackage[hyphens]{url}
\usepackage{hyperref}
\hypersetup{colorlinks=false,pdfborder={0 0 0},}
\usepackage{breakurl}

% cite package, to clean up citations in the main text. Do not remove.
\usepackage{cite}
\usepackage{siunitx}
\usepackage{lscape}

% Use doublespacing - comment out for single spacing
%\usepackage{setspace} 
%\doublespacing

\newcommand{\truncateit}[1]{\truncate{0.8\textwidth}{#1}}
\newcommand{\scititle}[1]{\title[\truncateit{#1}]{#1}}
\newcommand{\newfig}{% A new figure
  \bigskip% Big skip between figure legends
  \refstepcounter{figure}% Increment counter for correct referencing
  \item \bfseries Figure~S\arabic{figure}.\ \ignorespaces%
}%
\newcommand{\figlegend}{% An accompanying figure legend
  \item[] \mdseries% Typeset in regular/medium font
}

% Remove brackets from numbering in List of References
\makeatletter
\renewcommand{\@biblabel}[1]{\quad#1.}
\makeatother

% Text layout
\topmargin 0.0cm
\oddsidemargin 0.5cm
\evensidemargin 0.5cm
\textwidth 16cm 
\textheight 21cm

% Bold the 'Figure #' in the caption and separate it with a period
% Captions will be left justified
\usepackage[labelfont=bf,labelsep=period,justification=raggedright]{caption}

% Leave date blank
\date{}

\pagestyle{myheadings}
\begin{document}

\input{supporting_information.tex}
\input{supporting_tables.tex}

\end{document}
