# Supplementary material for: Influence of Depth of Interaction upon the Performance of Scintillator Detectors
Source: PLoS One. 2014 May 29;9(5):e98177. doi: 10.1371/journal.pone.0098177 (PMC4038557; doi:10.1371/journal.pone.0098177)
Supplement: File S1 — Supporting Information. (ZIP) [file pone.0098177.s004.zip › supporting information/supporting_information.tex]

\clearpage
\section*{Support Information Legends}

\begin{itemize}

\newfig CTR against DOI for single 30mm LYSO:Ce scintillator crystal. \\(extended-ctrdoi.eps)
\figlegend Coincidence time resolution (CTR in ps) versus the depth of interaction (DOI in mm) for a Proteus $2\times2\times30$ mm$^3$ LYSO:Ce scintillator crystal wrapped in PTFE. These measurements were conducted for 90 minutes each with the reference scintillator detector at 200 mm from the source.

\newfig CTR against DOI for 20mm LYSO:Ce scintillator crystals. \\(lyso20mm-ctrdoi.eps)
\figlegend Coincidence time resolution (CTR in ps) versus the depth of interaction (DOI in mm) for Proteus $2\times2\times20$ mm$^3$ LYSO:Ce scintillator crystals wrapped in PTFE. These measurements were conducted using the same parameters are those given in the paper for the 30mm measurements.

\newfig CTR against DOI for a single 20mm LSO:CeCa scintillator crystal with threshold voltage. \\(threshold-ctrdoi.eps)
\figlegend Coincidence time resolution (CTR in ps) versus the depth of interaction (DOI in mm) for an Agile $2\times2\times20$ mm$^3$ LSO:CeCa scintillator crystal wrapped in PTFE. The threshold voltage (in mV) of the right NINO discriminator is varied from the default of 80mV to 200, 600 and 1000, to determine its contribution (if any) upon the timing performance. No variation with depth of interaction is seen. Some degradation with  threshold voltage is observed as expected.

\end{itemize}

\section*{Processed Data Description}
There are three .csv files. These are

\begin{enumerate}
\item alldata.csv : all depth of interaction (DOI) measurements.
In this file there are Proteus LYSO:Ce 2x2x20 mm3, 2x2x30 mm3 
and Agile LSO:CeCa 2x2x20 mm3 measurements. 2x2x30 mm3 are conducted twice
with different separation distances. Furthermore this file contains
varying discriminator threshold values.
\item referencedata.csv : standard and DOI coincidence measurements on the
2x2x5 mm3 LSO:CeCa scintillator crystals. This file contains values for 
many various threshold and bias values. Use the values chosen in the paper.
\item standarddata.csv : Here lies all the measurements conducted on the Proteus
LYSO:Ce 5x5xL mm3 (for L is 5, 10, 15, 20, 30 mm) on the standard coincidence
apparatus. Again select for the correct threshold and bias for correct comparison.
\end{enumerate}


In the notebooks folder the four IPython notebooks used to generate every table and figure used in the research article are presented. 
These notebooks are included to ensure clarity in how data is manipulated to produce the stated results.

\subsection*{Processed Data Column Key}

\begin{tabular}{ll}
Name & Column Description\\
0 & index column (ignore)\\
LPloc & Left photopeak location\\
LPlocerr & Left photopeak location error\\
LPscale & Left photopeak scale\\
LPscaleerr & Left photopeak scale error\\
RPloc & Right photopeak location\\
RPlocerr & Right photopeak location error\\
RPscale & Right photopeak scale\\
RPscaleerr & Right photopeak scale error\\
RSPloc & Right secondary photopeak location\\
RSPlocerr & Right secondary photopeak location error\\
RSPscale & Right secondary photopeak scale\\
RSPscaleerr & Right secondary photopeak scale error\\
SampleA & Left scintillator crystal name\\
SampleB & Right scintillator crystal name\\
amplitude & Amplitude of delay peak\\
amplitudeerr & Amplitude of delay peak error\\
chisquared & Reduced chi squared error in delay peak fit\\
ctime & clock time of measurement\\
length & length of right scintillator crystal\\
location & Location of delay peak\\
locationerr & Location of delay peak error\\
mtime & machine time of measurement\\
numofsamples & number of valid gamma-gamma events in delay peak in measurement\\
scale & scale parameter of delay peak\\
scaleerr & scale parameter of delay peak error\\
totalevents & total number of gamma-gamma events in measurement\\
uniquename & names of each and every measurement.\\
configuration & wrapping, no wrapping, partial wrapping\\
specialkey & keyword corresponding to measurement set\\
DOI & depth of interaction in mm\\
TimeResolution & time resolution in ps\\
TimeResolutionerr & time resolution in ps error\\
CTR & coincidence time resolution in ps\\
CTRerr & coincidence time resolution in ps error\\
ERright & Energy resolution in right scintillator detector\\
ERrighterr & Energy resolution in right scintillator detector error\\
ERleft & Energy resolution in left scintillator detector\\
ERlefterr & Energy resolution in left scintillator detector error\\
\end{tabular}
