# Supplementary material for: Influence of Depth of Interaction upon the Performance of Scintillator Detectors
Source: PLoS One. 2014 May 29;9(5):e98177. doi: 10.1371/journal.pone.0098177 (PMC4038557; doi:10.1371/journal.pone.0098177)
Supplement: File S1 — Supporting Information. (ZIP) [file pone.0098177.s004.zip › supporting information/supporting_tables.tex]

\begin{landscape}
\section*{Tables}

\begin{table}[h!]
\caption{\label{tab:extended-doictr30mm} Mean values for energy and timing performance of extended 30 mm DOI measurements. Results are grouped by sample and configuration. $\chi^2_\text{nofit}$ refers to reduced chi-squared of fitting the weighted mean to the data.}
\begin{tabular}{cp{2.3cm}p{1.7cm}p{1.7cm}p{2.2cm}cc}

SampleB configuration & Right Energy Resolution (\%) & Valid $\gamma\gamma$ Events & Detected $\gamma\gamma$ Events & Delay Peak Centroid (ps)  & CTR (ps) &  $\chi^2_\text{nofit}$ \\

30B     wrapped       &  13.29$\pm$0.02 &  2713$\pm$20 &  78683$\pm$106 &  16.3$\pm$0.7 &  246.4$\pm$2.3 &    0.6 \\
\end{tabular}
\end{table}

\begin{table}[h!]
\caption{\label{tab:lyso20mm-doictr} Mean values for energy and timing performance of Proteus LYSO:Ce 20 mm DOI measurements. Results are grouped by sample and configuration. $\chi^2_\text{nofit}$ refers to reduced chi-squared of fitting the weighted mean to the data.}
\begin{tabular}{cp{2.3cm}p{1.7cm}p{1.7cm}p{2.2cm}cc}

SampleB configuration & Right Energy Resolution (\%) & Valid $\gamma\gamma$ Events & Detected $\gamma\gamma$ Events & Delay Peak Centroid (ps)  & CTR (ps) &  $\chi^2_\text{nofit}$ \\
20A     wrapped       &  15.78$\pm$0.04 &  1394$\pm$17 &  41717$\pm$91 &  206.0$\pm$1.6 &  227.7$\pm$6.7 &    0.4 \\
20B     wrapped       &  14.47$\pm$0.02 &  1715$\pm$13 &  47565$\pm$69 &  221.2$\pm$0.9 &  229.3$\pm$3.9 &    0.9 \\
\end{tabular}
\end{table}


\begin{table}[h!]
\caption{\label{tab:threshold-doictr} Mean values for energy and timing performance of a single Proteus LYSO:Ce 20 mm DOI measurements with threshold voltage of the right NINO discriminator. Results are grouped by sample and configuration. $\chi^2_\text{nofit}$ refers to reduced chi-squared of fitting the weighted mean to the data.}
\begin{tabular}{cp{2.3cm}p{1.7cm}p{1.7cm}p{2.2cm}cc}
Threshold (mV) & Right Energy Resolution (\%) & Valid $\gamma\gamma$ Events & Detected $\gamma\gamma$ Events & Delay Peak Centroid (ps)  & CTR (ps) &  $\chi^2_\text{nofit}$ \\
     80        &  15.61$\pm$0.11 &    245$\pm$7 &   4883$\pm$31 &  346.7$\pm$3.1 &  308.3$\pm$10.5 &    2.1 \\
        200       &  15.78$\pm$0.05 &  1098$\pm$15 &  19073$\pm$62 &  550.2$\pm$1.6 &   337.4$\pm$5.6 &    1.1 \\
        600       &  16.48$\pm$0.06 &  1216$\pm$17 &  18268$\pm$68 &  797.4$\pm$1.8 &   357.8$\pm$6.0 &    1.4 \\
        1000      &  16.01$\pm$0.06 &  1197$\pm$17 &  17393$\pm$66 &  898.6$\pm$1.9 &   359.5$\pm$6.1 &    1.6 \\
\end{tabular}
\end{table}

\end{landscape}
